# Supplementary material for: Transcriptomic and Ultrastructural Analyses of Pyricularia Oryzae Treated With Fungicidal Peptaibol Analogs of Trichoderma Trichogin
Source: Front Microbiol. 2021 Oct 14;12:753202. doi: 10.3389/fmicb.2021.753202 (PMC8551967; doi:10.3389/fmicb.2021.753202)
Supplement: Supplementary Table 2 — List of all the differentially expressed genes (DEGs) identified by RNA seq analysis at 3 h after Pyricularia oryzae treatment with Pep 4Rink. [file Table_2.XLSX]

## Sheet: T vs C 3h
Supplementary Table S2. List of all the differentially expressed genes (DEGs) identified by RNA seq analysis at 3 h after Pyricularia oryzae treatment with Pep 4Rink.
genes	Uniprot	Description	logFC	PValue	FDR
MGG_07219	G4MU27	Conidial yellow pigment biosynthesis polyketide synthase	5.73323	1.79612e-07	7.81673e-06
MGG_05824	G4N3M0	Uncharacterized protein	5.69412	3.06445e-19	2.40058e-16
MGG_10910	G4N292	Short-chain dehydrogenase RED3 (EC 1.1.1.-) (Pyriculol/pyriculariol biosynthesis cluster protein RED3)	5.24807	5.69409e-09	4.05504e-07
MGG_07216	G4MU23	Versicolorin reductase	5.23495	3.34686e-08	1.83694e-06
MGG_09474	G4N1V3	Uncharacterized protein	5.20582	1.59757e-10	1.76491e-08
MGG_08003	G4MX49	UbiA prenyltransferase	5.14145	1.52439e-12	3.05481e-10
MGG_11608	G4ND85	Laccase-2	5.08094	3.49767e-12	6.27904e-10
MGG_03034	G4NKT1	Uncharacterized protein	5.03125	6.99177e-09	4.81985e-07
MGG_08589	G4N674	AB hydrolase-1 domain-containing protein	4.90613	7.58893e-37	3.26969e-33
MGG_09842	G4NIH0	Uncharacterized protein	4.74165	6.43002e-31	1.38519e-27
MGG_11445	G4NCR6	Clr5 domain-containing protein	4.72149	1.87673e-05	0.000386885
MGG_09841	G4NIH1	JmjC domain-containing protein	4.6898	3.24308e-17	1.47082e-14
MGG_09647	G4NL05	Acyl-CoA synthetase	4.55016	5.18357e-06	0.000134945
MGG_10024	G4N9C1	Uncharacterized protein	4.52247	1.26074e-22	1.55197e-19
MGG_13464	G4N3F5	Laccase	4.4886	2.75308e-08	1.5828e-06
MGG_16812	G4N287	FAD-linked oxidoreductase OXR2 (EC 1.-.-.-) (Pyriculol/pyriculariol biosynthesis cluster protein OXR2)	4.36488	2.49569e-06	7.21656e-05
MGG_09945	G4MRL4	Averantin oxidoreductase	4.17274	1.89279e-29	3.26203e-26
MGG_00578	G4NBC1	Uncharacterized protein	4.16355	2.57467e-06	7.39329e-05
MGG_00832	G4NE30	Cytochrome P450	4.16088	3.37356e-09	2.64272e-07
MGG_12983	G4N286	Short-chain dehydrogenase RED1 (EC 1.1.1.-) (Pyriculol/pyriculariol biosynthesis cluster protein RED1)	4.1026	9.9657e-07	3.42129e-05
MGG_01764	G4MVP2	Uncharacterized protein	4.05483	9.93833e-52	8.56386e-48
MGG_02252	Q12634	Tetrahydroxynaphthalene reductase (EC 1.1.1.252) (T4HN reductase) (THNR)	4.03545	1.70375e-07	7.52027e-06
MGG_05411	G4MLC9	Uncharacterized protein	3.78303	2.69598e-06	7.66709e-05
MGG_02648	G4NJH9	Interferon-induced GTP-binding protein Mx	3.76759	2.11254e-06	6.43242e-05
MGG_05123	G4N4H6	Uncharacterized protein	3.76137	2.48345e-13	6.21543e-11
MGG_18118	Q2KH21	ABM domain-containing protein	3.70048	4.26599e-06	0.000115235
MGG_00079	G4NEQ4	Uncharacterized protein	3.66139	4.92154e-06	0.000130089
MGG_09829	G4NII4	Zn(2)-C6 fungal-type domain-containing protein	3.55053	3.18174e-11	4.42211e-09
MGG_00625	G4NB53	Glucosamine-6-phosphate isomerase (EC 3.5.99.6) (Glucosamine-6-phosphate deaminase)	3.54717	9.7991e-11	1.12585e-08
MGG_05059	P56221	Scytalone dehydratase (SD) (SDH) (EC 4.2.1.94)	3.47758	1.3523e-06	4.41393e-05
MGG_08962	G4MW40	Uncharacterized protein (Fragment)	3.42403	4.76758e-13	1.08111e-10
MGG_14872	G4N9K0	Calpain-9	3.40838	1.82883e-17	9.27001e-15
MGG_05120	G4N4H3	Uncharacterized protein	3.37298	3.66714e-05	0.000672335
MGG_16408	G4MMQ5	GFA domain-containing protein	3.3677	8.34655e-08	3.9736e-06
MGG_05501	G4MM75	Uncharacterized protein	3.342	1.21825e-05	0.000269863
MGG_02330	G4MQJ4	Uncharacterized protein	3.31366	4.58596e-09	3.37754e-07
MGG_06298	G4N869	Uncharacterized protein	3.25023	1.52465e-06	4.8659e-05
MGG_00019	G4NF24	Uncharacterized protein	3.22072	0.00202795	0.0172335
MGG_02654	G4NJH1	Uncharacterized protein	3.1919	4.03363e-19	2.89648e-16
MGG_09785	G4N9Q1	Uncharacterized protein	3.1763	4.56178e-13	1.0778e-10
MGG_07307	G4MUZ9	NADH-cytochrome b5 reductase (EC 1.6.2.2)	3.16634	8.51604e-09	5.64482e-07
MGG_00080	G4NEQ2	C2H2-type domain-containing protein	3.15674	2.14524e-07	9.17533e-06
MGG_02114	G4MNQ6	Uncharacterized protein	3.15316	2.26939e-08	1.35801e-06
MGG_02818	G4NIW1	Isoamyl alcohol oxidase	3.14723	0.00032749	0.00408391
MGG_16813	G4N288	Aldo_ket_red domain-containing protein	3.13591	2.15088e-07	9.17533e-06
MGG_00768	G4NEL3	F-box domain-containing protein	3.12434	7.39282e-21	6.37039e-18
MGG_00078	G4NEQ5	Uncharacterized protein	3.10386	0.000256034	0.00337346
MGG_00287	G4ND87	Uncharacterized protein	3.0923	1.31697e-12	2.70198e-10
MGG_07215	G4MU22	Transcription factor Cmr1	3.07761	8.49572e-06	0.000200569
MGG_07227	G4MU38	Uncharacterized protein	3.03263	8.48508e-09	5.64482e-07
MGG_01778	G4MVQ9	Aflatoxin efflux pump	3.02914	5.28704e-11	6.5397e-09
MGG_10327	G4NJT2	AAA domain-containing protein	3.02647	4.17496e-09	3.16739e-07
MGG_14358	G4MLV8	Uncharacterized protein	3.00502	9.63112e-07	3.31965e-05
MGG_03755	G4NHQ7	SCP domain-containing protein	3.00066	4.14262e-12	7.13939e-10
MGG_12469	G4MWU5	Uncharacterized protein	2.98693	6.23982e-08	3.07249e-06
MGG_17729	G4NH81	Uncharacterized protein	2.96517	7.98358e-05	0.00126461
MGG_03807	G4NHL2	Uncharacterized protein	2.96516	1.52751e-14	4.87503e-12
MGG_15413	G4MLG9	GED domain-containing protein	2.9288	1.55995e-05	0.000332349
MGG_03913	G4NH82	Uncharacterized protein	2.91585	0.000173828	0.0023966
MGG_08486	G4NAN2	Beta-lactamase	2.89617	7.51771e-05	0.00121311
MGG_11409	G4MYY8	Uncharacterized protein	2.87586	5.08864e-05	0.000873483
MGG_02082	G4MNB7	Uncharacterized protein	2.84533	0.000743298	0.00781098
MGG_04404	G4MKN0	Pisatin demethylase	2.83042	8.23061e-10	7.38783e-08
MGG_11680	G4NES4	AAA family ATPase	2.79344	0.000735825	0.00774188
MGG_05121	G4N4H4	ANK_REP_REGION domain-containing protein	2.78043	8.40225e-06	0.000198907
MGG_15369	G4NFY5	GED domain-containing protein	2.76908	2.28735e-05	0.000456253
MGG_13253	G4N485	GMC_OxRdtase_N domain-containing protein	2.70249	6.07118e-12	9.87083e-10
MGG_00225	G4NDL1	Uncharacterized protein	2.68402	0.000116016	0.00172067
MGG_01393	G4MZH0	Serine/threonine protein kinase	2.67335	0.000400736	0.00485675
MGG_05045	G4N427	GTP cyclohydrolase I	2.65978	0.000393003	0.00476973
MGG_02081	G4MNB6	Uncharacterized protein	2.65678	4.20984e-06	0.000114088
MGG_10422	G4NGB5	Uncharacterized protein	2.60378	2.8676e-06	8.10166e-05
MGG_09931	G4MRJ7	Lipid A export ATP-binding/permease msbA	2.5915	1.69185e-14	5.20667e-12
MGG_08253	G4MXT6	Uncharacterized protein	2.58232	6.84405e-09	4.75606e-07
MGG_00110	G4NEG7	Uncharacterized protein	2.57746	2.6951e-15	9.67653e-13
MGG_01163	G4MWI9	Uncharacterized protein	2.56204	1.19124e-05	0.000266621
MGG_00623	G4NB55	Phosphotransferase (EC 2.7.1.-)	2.55606	2.62479e-10	2.72504e-08
MGG_14463	G4N059	Uncharacterized protein	2.54978	1.01972e-16	4.18423e-14
MGG_07685	G4N3E4	Uncharacterized protein	2.53839	3.09176e-07	1.26264e-05
MGG_07684	G4N3E3	Uncharacterized protein	2.53668	2.84239e-05	0.000545498
MGG_11754	G4MPV8	SMDR1	2.53561	1.44516e-13	4.15098e-11
MGG_17024	G4NAM5	Uncharacterized protein	2.51804	1.15755e-05	0.000260434
MGG_03012	G5EHX1	Uncharacterized protein	2.50523	1.43623e-08	9.03356e-07
MGG_02967	G4NLA6	Phosphoglycerate mutase	2.49807	1.118e-18	6.88129e-16
MGG_05046	G4N428	Adenine phosphoribosyltransferase	2.49212	2.08994e-05	0.000424741
MGG_05802	G4N0H4	Uncharacterized protein	2.48354	7.14432e-05	0.00117486
MGG_15026	G4NJE3	Uncharacterized protein	2.47458	4.66002e-10	4.46171e-08
MGG_05500	G4MM74	Uncharacterized protein	2.42663	0.000615023	0.00675115
MGG_09941	G4MRK9	Nod factor export ATP-binding protein I	2.39081	2.84099e-08	1.62125e-06
MGG_01394	G4MZH1	Uncharacterized protein	2.38458	0.00051795	0.00591933
MGG_13276	G4N406	Uncharacterized protein	2.38119	0.000142307	0.00205061
MGG_00620	G4NB58	N-acetylglucosamine-6-phosphate deacetylase	2.37243	4.6279e-13	1.0778e-10
MGG_00176	G4NDX9	Uncharacterized protein	2.36506	5.5959e-08	2.80348e-06
MGG_14602	G4MNS0	Endo-1,6-beta-D-glucanase	2.35128	2.98861e-31	8.58428e-28
MGG_07571	G4N263	LysM domain-containing protein	2.34422	9.8595e-18	5.66396e-15
MGG_06955	G4MNH4	Uncharacterized protein	2.33881	1.4229e-11	2.15108e-09
MGG_03914	G4NH80	Uncharacterized protein	2.32599	5.27188e-08	2.67222e-06
MGG_01129	G4NC66	Uncharacterized protein	2.32137	7.2783e-07	2.6575e-05
MGG_02074	G4MNA5	Potassium/sodium efflux P-type ATPase	2.32098	9.27333e-11	1.07984e-08
MGG_03392	G4N8N8	Uncharacterized protein	2.32059	4.14114e-05	0.000740337
MGG_08542	G4N5V7	NACHT domain-containing protein	2.32018	0.000128484	0.00187771
MGG_04258	G4NFF9	Uncharacterized protein	2.30399	0.000844704	0.00868594
MGG_06575	G4N6C0	C2H2-type domain-containing protein	2.29488	1.01928e-06	3.47159e-05
MGG_02331	G4MQJ5	Uncharacterized protein	2.29455	4.75305e-08	2.46729e-06
MGG_07686	G4N3E5	Endoglucanase II	2.2814	1.5412e-13	4.1872e-11
MGG_00770	G4NEL1	A_deaminase domain-containing protein	2.2812	2.29138e-08	1.36171e-06
MGG_17023	G4NAM4	Uncharacterized protein	2.26568	0.000101486	0.00154507
MGG_10598	G5EHP2	MFS domain-containing protein	2.2582	6.53566e-13	1.40794e-10
MGG_14791	G4MTE8	Uncharacterized protein	2.25058	8.16817e-09	5.54214e-07
MGG_09297	G4MQP7	PKS_ER domain-containing protein	2.25024	9.01264e-23	1.29437e-19
MGG_06872	G4MMK8	Uncharacterized protein	2.22825	1.76879e-09	1.47978e-07
MGG_08494	G4NAN9	Cytochrome P450 52A13	2.22533	8.91248e-07	3.09673e-05
MGG_09708	G4NAI6	F-box domain-containing protein	2.21349	2.54313e-05	0.000499184
MGG_04448	G4MSC4	Uncharacterized protein	2.19256	4.65366e-22	5.01257e-19
MGG_05012	G4N3T6	Uncharacterized protein	2.17954	1.83532e-09	1.52067e-07
MGG_01388	G4MZ57	Uncharacterized protein	2.1733	0.000233966	0.00312087
MGG_00593	G4NBA0	COesterase domain-containing protein	2.1707	1.36584e-08	8.65397e-07
MGG_04751	G4MTR2	Uncharacterized protein	2.1686	1.38668e-05	0.000300984
MGG_07305	G4MUZ6	BZIP domain-containing protein	2.16855	2.98485e-08	1.68108e-06
MGG_05125	G4N4H8	Uncharacterized protein	2.16833	4.66841e-09	3.40913e-07
MGG_10661	G4MS17	Uncharacterized protein	2.15985	2.51018e-05	0.000496965
MGG_07794	G4N129	ANK_REP_REGION domain-containing protein	2.15978	2.11307e-05	0.000427425
MGG_08647	G4ML39	Uncharacterized protein	2.15911	1.16124e-07	5.32254e-06
MGG_10088	A0A151V4S4	Macro domain-containing protein	2.14616	5.17515e-06	0.000134945
MGG_00567	G4NBD9	TPR_REGION domain-containing protein	2.14413	1.40945e-17	7.59077e-15
MGG_07746	G4N0L9	Uncharacterized protein	2.14247	1.6166e-05	0.00034311
MGG_13557	G4N8C4	Uncharacterized protein	2.13107	1.55495e-13	4.1872e-11
MGG_01353	G4MZ08	Cytochrome P450 monooxygenase	2.12915	2.90161e-17	1.38907e-14
MGG_06610	G4N623	Lipase	2.11203	9.92728e-17	4.18423e-14
MGG_02097	G4MNN8	Uncharacterized protein	2.10182	4.3879e-07	1.72383e-05
MGG_02208	G4MPL1	Uncharacterized protein	2.08912	0.000560066	0.0062758
MGG_07598	G4N2J9	Uncharacterized protein	2.08807	0.00404237	0.0291963
MGG_01294	G4MY79	Piwi domain-containing protein	2.08388	3.83953e-06	0.000105367
MGG_08252	G4MXT7	Na_H_Exchanger domain-containing protein	2.07663	1.31533e-21	1.25935e-18
MGG_16456	G4MPJ0	FMN hydroxy acid dehydrogenase domain-containing protein	2.06475	5.97869e-09	4.22282e-07
MGG_12178	G4NF86	Uncharacterized protein	2.06466	4.60375e-08	2.41893e-06
MGG_14792	G4MTE9	Uncharacterized protein	2.06269	2.83054e-07	1.17263e-05
MGG_13309	G4N0H6	Uncharacterized protein	2.05796	0.000879795	0.00892956
MGG_08462	G4NA98	Uncharacterized protein	2.05351	5.33428e-12	8.83952e-10
MGG_10548	G4MKG1	Uncharacterized protein	2.04487	0.00048835	0.00565606
MGG_06326	G4N838	V-type proton ATPase proteolipid subunit	2.04107	5.08581e-05	0.000873483
MGG_05695	G4MP34	Uncharacterized protein	2.03163	3.57698e-12	6.29037e-10
MGG_01372	G4MZ33	Uncharacterized protein	2.01718	2.59432e-15	9.67653e-13
MGG_05788	G4N0V2	Poly(3-hydroxybutyrate) depolymerase	2.01578	1.29126e-05	0.000283847
MGG_02055	G4MN79	Uncharacterized protein	2.0116	8.91095e-12	1.42196e-09
MGG_10474	G4MYE9	Uncharacterized protein	1.9629	5.28443e-11	6.5397e-09
MGG_06980	G4MNW0	MFS domain-containing protein	1.95513	1.78578e-11	2.64567e-09
MGG_13279	G4N3Z4	Potassium/sodium efflux P-type ATPase	1.94464	1.01459e-08	6.62327e-07
MGG_00649	G4NB21	Uncharacterized protein	1.92016	7.27742e-13	1.5295e-10
MGG_08918	G4MVN1	ATP-binding cassette sub-family G member 2	1.91022	1.13899e-05	0.000257304
MGG_09608	G5EHE2	Uncharacterized protein	1.87539	0.00231968	0.0192079
MGG_15887	G4MU53	Uncharacterized protein	1.87222	0.0005096	0.00584716
MGG_01017	G4NCV0	C2H2-type domain-containing protein	1.87202	4.01423e-07	1.59404e-05
MGG_14206	G4NK23	Uncharacterized protein	1.87021	0.00372482	0.0273839
MGG_10921	G4MLV7	Uncharacterized protein	1.86279	8.21134e-06	0.000196009
MGG_01890	G4MWP9	Uncharacterized protein	1.85941	3.34091e-05	0.000626452
MGG_00319	G4NCZ5	Endoglucanase VIII	1.8551	0.000522868	0.00595185
MGG_06156	G4MZZ1	Uncharacterized protein	1.85166	1.40389e-06	4.55522e-05
MGG_12858	G4N840	Uncharacterized protein	1.85143	3.23655e-06	9.08448e-05
MGG_05011	G4N3T5	Initiation-specific alpha-1,6-mannosyltransferase	1.84364	3.75624e-11	5.1377e-09
MGG_09400	G4NHY2	Nudix hydrolase domain-containing protein	1.84302	1.91647e-05	0.000394133
MGG_08439	G4NA70	Uncharacterized protein	1.83949	7.61698e-07	2.75779e-05
MGG_03442	G4N8C0	Uncharacterized protein	1.83687	1.66661e-05	0.00035199
MGG_04804	G4MTU6	Uncharacterized protein	1.83024	1.06627e-18	6.88129e-16
MGG_03133	G4NAV4	Uncharacterized protein	1.82889	3.00118e-10	2.97255e-08
MGG_11188	G4MTF5	Uncharacterized protein	1.82131	8.14142e-11	9.7437e-09
MGG_02383	G4MR12	Uncharacterized protein	1.81306	0.00661839	0.0423705
MGG_05515	G4MM87	Uncharacterized protein	1.80245	0.00029501	0.00377166
MGG_07724	G4N0J2	Uncharacterized protein	1.78943	0.000142596	0.00205133
MGG_09995	G4N9K6	Glucan 1,3-beta-glucosidase	1.78934	3.42822e-06	9.46827e-05
MGG_14010	G4NKG9	ANK_REP_REGION domain-containing protein	1.78907	4.75791e-16	1.86359e-13
MGG_07228	G4MU39	Uncharacterized protein	1.78077	8.24102e-05	0.00130299
MGG_06473	G4N761	Zn(2)-C6 fungal-type domain-containing protein	1.76552	2.70934e-08	1.57746e-06
MGG_07100	G4MSR5	Uncharacterized protein	1.76393	4.94847e-07	1.90361e-05
MGG_08007	G4MX53	AB hydrolase-1 domain-containing protein	1.76216	6.5128e-06	0.000163674
MGG_00291	G4ND80	Ankyrin repeat domain-containing protein 28	1.75685	5.56973e-15	1.84594e-12
MGG_07747	G4N0M0	Uncharacterized protein	1.73243	0.000860737	0.00881923
MGG_09119	G4N084	Potassium transporter	1.72849	4.74279e-06	0.000126528
MGG_05759	G4MPY4	Molybdenum cofactor sulfurase (Fragment)	1.72646	5.08019e-08	2.6074e-06
MGG_04890	G4N2R3	Calcium-transporting ATPase (EC 7.2.2.10)	1.71268	5.22245e-05	0.000891125
MGG_00606	G4NB79	MFS domain-containing protein	1.71099	1.87237e-09	1.53659e-07
MGG_15496	G4MXF6	Uncharacterized protein	1.7005	2.52455e-13	6.21543e-11
MGG_11779	G4MNY3	Uncharacterized protein	1.68609	0.000550646	0.00618633
MGG_05753	G4MPX2	Protein disulfide-isomerase (EC 5.3.4.1)	1.68593	5.31251e-11	6.5397e-09
MGG_06364	G4N7T7	Uncharacterized protein	1.67942	3.04267e-12	5.69972e-10
MGG_01036	G4NCS9	Uncharacterized protein	1.67812	7.68746e-07	2.76043e-05
MGG_02410	G4MRF6	Erythrocyte band 7 integral membrane protein	1.67686	0.00205444	0.0173901
MGG_11021	G4N280	AAA domain-containing protein	1.67501	3.16209e-09	2.49979e-07
MGG_07306	G4MUZ8	Mixed-linked glucanase	1.67063	9.55915e-12	1.49766e-09
MGG_06212	G4N0F9	Uncharacterized protein	1.66743	5.61848e-06	0.000145446
MGG_17084	G4N801	Uncharacterized protein	1.66698	0.00286949	0.0225707
MGG_02253	G4MQ19	Cell surface protein	1.65395	1.43161e-09	1.23362e-07
MGG_15901	G4MV05	Uncharacterized protein	1.64664	2.10064e-13	5.48523e-11
MGG_07803	G4N137	Hybrid PKS-NRPS synthetase TAS1 (EC 2.3.1.-) (EC 6.3.2.-) (Tenuazonic acid synthase 1)	1.63888	0.000128144	0.00187771
MGG_09649	G4NL03	Uncharacterized protein	1.63192	7.56275e-05	0.00121653
MGG_02709	G5EHJ4	Uncharacterized protein	1.63146	4.40732e-11	5.75422e-09
MGG_05368	G4MKW6	ANK_REP_REGION domain-containing protein	1.62867	7.24899e-10	6.57522e-08
MGG_13239	G4N4J5	Linoleate diol synthase	1.62664	5.62492e-05	0.000946678
MGG_03415	G4N8L0	ANK_REP_REGION domain-containing protein	1.62618	1.4213e-10	1.61149e-08
MGG_08488	G4NAN4	Uncharacterized protein	1.62074	4.17438e-05	0.000744734
MGG_09752	G4NA35	Uncharacterized protein	1.61969	0.000226826	0.00303502
MGG_00587	G4NBA9	BZIP domain-containing protein	1.61833	4.3608e-12	7.36805e-10
MGG_01297	G4MY82	Uncharacterized protein	1.61539	6.1266e-09	4.29211e-07
MGG_07144	G4MT69	Uncharacterized protein	1.61455	9.54192e-07	3.30212e-05
MGG_03103	G5EGX9	High-affinity methionine permease	1.61269	5.25238e-05	0.000894461
MGG_00769	G4NEL2	Uncharacterized protein	1.60226	2.92855e-15	1.00941e-12
MGG_08774	G4NFM6	Chitin deacetylase	1.59654	1.94049e-09	1.56273e-07
MGG_07079	G4MSN7	Nudix hydrolase 20	1.59352	5.36879e-05	0.000910686
MGG_10026	G4N9B9	Cystein rich protein	1.59347	4.57274e-06	0.000122371
MGG_16418	G4MN62	Uncharacterized protein	1.58668	1.83653e-08	1.12236e-06
MGG_01925	G4NG13	Bifunctional cytochrome P450/NADPH--P450 reductase [Includes: Cytochrome P450 (EC 1.14.14.1); NADPH--cytochrome P450 reductase (EC 1.6.2.4)]	1.5834	1.1643e-08	7.43166e-07
MGG_13517	G4N7D6	Uncharacterized protein	1.58333	0.000826719	0.00856231
MGG_16868	G4N4E3	HeLo domain-containing protein	1.58276	5.44633e-10	5.15726e-08
MGG_08045	G4MXQ3	Uncharacterized protein	1.5818	3.8378e-08	2.04138e-06
MGG_14966	G4NG69	Uncharacterized protein	1.58134	1.34794e-06	4.41393e-05
MGG_18016	G4NJN9	Zn(2)-C6 fungal-type domain-containing protein	1.57105	3.13475e-08	1.75404e-06
MGG_03292	G4N9F8	ANK_REP_REGION domain-containing protein	1.56734	2.66653e-07	1.11002e-05
MGG_09249	G4MQ71	Peptidase S9 prolyl oligopeptidase active site-containing protein	1.56724	2.82296e-11	3.98777e-09
MGG_15810	G4MXS6	Calpain catalytic domain-containing protein	1.56593	3.52163e-05	0.000649804
MGG_07334	G4MVD7	Uncharacterized protein	1.56553	5.79585e-10	5.42857e-08
MGG_07573	G4N265	Calpain catalytic domain-containing protein	1.56141	5.21961e-08	2.66138e-06
MGG_08759	G4NFQ0	Uncharacterized protein	1.55986	2.67732e-08	1.56942e-06
MGG_14692	G4NCM4	Uncharacterized protein	1.55687	6.78271e-05	0.00112114
MGG_11638	G4NDV1	Lovastatin nonaketide synthase	1.55456	0.00355567	0.0265275
MGG_17260	G4N9P4	Uncharacterized protein	1.55229	6.7492e-06	0.00016712
MGG_11047	G4MXZ7	DNA repair and recombination protein RAD5C	1.54829	2.65557e-07	1.11002e-05
MGG_08660	G4MLG0	Uncharacterized protein	1.54669	0.000121875	0.00180136
MGG_02777	G5EGY0	Uncharacterized protein	1.54538	8.29747e-05	0.00130473
MGG_11160	G4MVA1	Zn(2)-C6 fungal-type domain-containing protein	1.54365	1.36343e-11	2.09797e-09
MGG_09847	G4NIG5	Medusa	1.54043	0.00626121	0.0407499
MGG_17252	G4N9L0	Uncharacterized protein	1.53793	0.000568836	0.00636579
MGG_04213	G4NF45	Zn(2)-C6 fungal-type domain-containing protein	1.53554	1.79998e-05	0.000374649
MGG_12479	G4MX96	Ent-kaurene oxidase	1.53231	0.00455928	0.0318116
MGG_04370	G4MZC0	Uncharacterized protein	1.52985	1.81147e-11	2.64567e-09
MGG_16743	G4N4W7	HET domain-containing protein	1.52859	3.84846e-09	2.98758e-07
MGG_08201	G4MZA0	GFA domain-containing protein	1.52826	2.58499e-10	2.71645e-08
MGG_05143	G4N4Q3	Uncharacterized protein	1.52808	1.83499e-05	0.000379297
MGG_00226	G4NDL0	Uncharacterized protein	1.52777	1.1089e-07	5.10984e-06
MGG_00837	G4NE25	Uncharacterized protein	1.52715	3.44887e-08	1.86911e-06
MGG_07367	G4MVH5	Uncharacterized protein	1.52247	2.22063e-07	9.42621e-06
MGG_11454	G4NCW8	Vacuolar calcium ion transporter	1.51805	4.62371e-11	5.94664e-09
MGG_17253	G4N9L1	Uncharacterized protein	1.5178	6.39106e-07	2.38406e-05
MGG_08440	G4NA71	Trichothecene 3-O-acetyltransferase	1.51386	6.93454e-08	3.37599e-06
MGG_00833	Q51NJ3	pH-response regulator protein palA/RIM20	1.51027	3.28182e-07	1.32768e-05
MGG_04085	G4NGM6	AAA domain-containing protein	1.50764	2.5259e-05	0.000496965
MGG_15408	G4MXY9	Uncharacterized protein	1.49814	0.0022268	0.0186295
MGG_08072	G4MXT1	Cholesterol oxidase	1.49457	5.58427e-08	2.80348e-06
MGG_15617	G4MW25	Uncharacterized protein	1.48401	0.00510764	0.0347102
MGG_16017	G4MMW6	Uncharacterized protein	1.47693	0.00338522	0.0255433
MGG_05856	G4N3P9	Ankyrin repeat and SOCS box protein 7	1.46461	1.14065e-05	0.000257304
MGG_16729	G4N4J7	Uncharacterized protein	1.45956	2.65735e-12	5.08854e-10
MGG_03333	G4N959	Uncharacterized protein	1.45276	1.82531e-08	1.12236e-06
MGG_15340	G4MX60	Uncharacterized protein	1.4434	0.00510764	0.0347102
MGG_09268	G4MQ99	Uncharacterized protein	1.44234	0.000596913	0.00661982
MGG_05955	G4N4B8	C2H2-type domain-containing protein	1.44133	0.000103753	0.00157678
MGG_08949	G4MW28	Uncharacterized protein	1.43904	7.33214e-05	0.00119362
MGG_13809	G4MS69	Cellobiose dehydrogenase	1.43854	1.00628e-06	3.44091e-05
MGG_07339	G4MVE4	Uncharacterized protein	1.43707	8.57423e-08	4.03738e-06
MGG_05122	G4N4H5	PNP_UDP_1 domain-containing protein	1.42847	1.61278e-06	5.12815e-05
MGG_02787	G5EGW9	Fatty acyl-CoA reductase (EC 1.2.1.84)	1.42612	5.82049e-05	0.000973886
MGG_08824	G4MUR0	Uncharacterized protein	1.41635	2.72198e-10	2.7923e-08
MGG_13178	G4MPY7	Uncharacterized protein	1.41513	0.00237674	0.019561
MGG_17259	G4N9P3	Uncharacterized protein (Fragment)	1.41469	0.00541346	0.0363584
MGG_08760	G4NFP9	High-affinity nicotinic acid transporter	1.41346	7.17082e-09	4.90404e-07
MGG_10235	A0A151V4P6	Uncharacterized protein	1.40568	1.29661e-05	0.000284298
MGG_10669	G4N9T5	Endonuclease/exonuclease/phosphatase	1.39213	5.87495e-08	2.92627e-06
MGG_15049	G4NKD7	Uncharacterized protein	1.38518	0.00139686	0.0129497
MGG_04369	G4MZB9	Spastin	1.38401	8.9603e-11	1.05768e-08
MGG_12214	G4NGE4	Fatty acid synthase S-acetyltransferase	1.37579	2.91302e-07	1.20103e-05
MGG_13654	G4NAI7	Uncharacterized protein	1.37511	0.000528259	0.00599738
MGG_04556	G4MS58	Alcohol dehydrogenase 1	1.3739	5.54155e-13	1.2244e-10
MGG_08613	G4ML01	Poly [ADP-ribose] polymerase (PARP) (EC 2.4.2.-)	1.3719	1.34476e-09	1.17049e-07
MGG_16390	G4MM98	Uncharacterized protein	1.37059	1.65154e-06	5.21294e-05
MGG_00952	G4ND71	Amidohydrolase 2	1.37006	5.89178e-06	0.0001511
MGG_03654	G4N6U8	N-acetyltransferase domain-containing protein	1.3681	3.97153e-08	2.09955e-06
MGG_08699	G4NFV7	Nudix hydrolase domain-containing protein	1.36715	0.000450444	0.00531709
MGG_06761	G4MLN1	FAD_binding_3 domain-containing protein	1.36507	1.80425e-08	1.11851e-06
MGG_01025	G4NCU1	Uncharacterized protein	1.3646	0.00249875	0.0203321
MGG_00531	G4NBI4	Abhydrolase_4 domain-containing protein	1.36452	0.00565164	0.0374736
MGG_15048	G4NKD6	NAD-dependent deacetylase sirtuin-5	1.36332	8.52558e-06	0.000200724
MGG_02793	G4NIY9	Glycosyl hydrolase family 76 protein	1.36193	5.94762e-08	2.94544e-06
MGG_04368	G4MZB8	Stage V sporulation protein K	1.36038	4.0654e-10	3.93613e-08
MGG_08495	G4NAP0	HET domain-containing protein	1.35874	0.00106156	0.0104583
MGG_03501	G4N800	Uncharacterized protein	1.35476	0.00289648	0.0227313
MGG_17258	G4N9P2	RelA_SpoT domain-containing protein	1.35201	0.00197445	0.0168953
MGG_00836	G4NE26	Nudix hydrolase domain-containing protein	1.35007	0.00433348	0.0306581
MGG_13129	G4MN49	F-box domain-containing protein	1.34978	3.71519e-08	1.99651e-06
MGG_15902	G4MV06	Uncharacterized protein	1.34493	1.83552e-05	0.000379297
MGG_04447	G4MSC3	Uncharacterized protein	1.3352	2.8331e-05	0.000544928
MGG_15242	G4N3X5	HET domain-containing protein	1.33314	0.0035172	0.0263317
MGG_00695	G4NF02	Alpha-1,2-mannosidase subfamily	1.33299	1.37247e-07	6.19193e-06
MGG_10310	G5EHN0	Uncharacterized protein	1.32446	4.96078e-06	0.000130725
MGG_04240	G4NFB3	FAD_binding_3 domain-containing protein	1.32406	5.20285e-07	1.99258e-05
MGG_08297	G4MX78	NADH:flavin oxidoreductase/NADH oxidase	1.32313	0.00764545	0.0471926
MGG_00140	G4NE78	Uncharacterized protein	1.32125	3.09147e-07	1.26264e-05
MGG_01780	G4MVR1	TGc domain-containing protein	1.31264	6.42449e-10	5.88935e-08
MGG_10118	G4N8S5	ATPase family AAA domain-containing protein 1	1.31119	3.14827e-07	1.27965e-05
MGG_10402	A4R5X9	Uncharacterized protein	1.30783	5.2382e-07	1.99724e-05
MGG_04126	G4NIT1	Sulfate permease 2	1.30615	0.000540723	0.0060987
MGG_08487	G4NAN3	Cellobiose dehydrogenase	1.30604	0.00184805	0.0160369
MGG_16181	G4MM40	Uncharacterized protein	1.30495	5.62069e-06	0.000145446
MGG_10868	G4MXY6	Uncharacterized protein	1.30468	5.78851e-07	2.16868e-05
MGG_09709	G4NAI5	Endoglucanase II	1.30058	0.000376932	0.00459409
MGG_11547	G4NB88	Uncharacterized protein	1.29869	1.80566e-12	3.53623e-10
MGG_09117	G4MZX5	Uncharacterized protein	1.29488	5.51205e-05	0.00093132
MGG_02823	G4NIV6	Beige/BEACH domain-containing protein	1.28724	9.84903e-06	0.000226318
MGG_08543	G4N5V8	Uncharacterized protein	1.28475	0.00743822	0.046345
MGG_01872	G4MWN1	CFEM domain-containing protein	1.28329	5.86244e-11	7.11502e-09
MGG_15027	G4NJI5	Sulfate adenylyltransferase (EC 2.7.7.4) (ATP-sulfurylase) (Sulfate adenylate transferase) (SAT)	1.28168	3.11938e-05	0.000592063
MGG_00838	G4NE24	MGMT family protein	1.28137	0.00541346	0.0363584
MGG_05421	G4MLD8	Uncharacterized protein	1.27594	6.7198e-06	0.00016712
MGG_17961	G5EHS3	Uncharacterized protein	1.27496	1.48659e-08	9.28255e-07
MGG_10716	G4NIA0	Uncharacterized protein	1.27308	0.00473078	0.0327168
MGG_07613	G4N2L8	Acetyl-CoA carboxylase	1.26826	4.49767e-07	1.74579e-05
MGG_12749	G4N9X2	Glutathione reductase (EC 1.8.1.7)	1.26699	2.75631e-10	2.79425e-08
MGG_10463	G4MY31	Uncharacterized protein	1.26565	0.00552872	0.036931
MGG_16825	G4N341	ANK_REP_REGION domain-containing protein	1.25733	9.52474e-08	4.43647e-06
MGG_09167	Q2KER9	Uncharacterized protein	1.25706	2.90813e-08	1.64864e-06
MGG_07218	G4MU26	Transcription factor	1.25525	0.0038908	0.0284128
MGG_02863	G5EHJ3	Oryzin	1.25086	0.000205654	0.00277683
MGG_00388	G4NCF5	Uncharacterized protein	1.24952	1.2574e-06	4.1673e-05
MGG_04030	G4NGT7	TPT domain-containing protein	1.24601	8.46056e-09	5.64482e-07
MGG_02487	G4MS02	Calcium-transporting ATPase (EC 7.2.2.10)	1.23605	3.50666e-07	1.40544e-05
MGG_13349	G4MZX7	HAL protein kinase	1.22398	1.04937e-06	3.54606e-05
MGG_03367	G4N8W6	Uncharacterized protein	1.22379	0.00121914	0.0115825
MGG_09867	G4NIE0	N-acetyltransferase ats1	1.22077	0.000696159	0.00741145
MGG_02903	G4NLM5	Carboxylesterase	1.22023	0.00064637	0.00704143
MGG_09830	G4NII3	AAA family ATPase	1.21935	1.72542e-09	1.47207e-07
MGG_01569	G4MTI8	Minor allergen Alt a 7	1.21915	6.03513e-05	0.00100784
MGG_15146	G4MKD8	Uncharacterized protein	1.21742	0.000104693	0.00158548
MGG_00983	G4ND40	Uncharacterized protein	1.21586	7.68834e-07	2.76043e-05
MGG_17038	G4N5X5	Uncharacterized protein	1.20591	1.51499e-05	0.000324743
MGG_11643	G4NDW0	Chromatin structure-remodeling complex protein RSC7	1.19901	4.45997e-09	3.31306e-07
MGG_04412	G4MZE8	Translocation protein sec66	1.19762	3.52372e-10	3.45044e-08
MGG_08268	G4MXB2	Uncharacterized protein	1.19743	6.03738e-10	5.59399e-08
MGG_03393	G4N8N6	Uncharacterized protein	1.19351	4.5638e-05	0.000803303
MGG_16444	G4MP35	C6 transcription factor Prf	1.19033	3.25813e-08	1.7997e-06
MGG_12315	G4MZA4	Uncharacterized protein	1.1886	0.000437803	0.0052179
MGG_04640	G4MRC6	Sulfate permease 2	1.18568	3.29914e-06	9.17181e-05
MGG_11496	G4NEK8	Uncharacterized protein	1.18484	0.0018933	0.0163252
MGG_06319	G4N846	Ubiquitin carboxyl-terminal hydrolase (EC 3.4.19.12)	1.17789	0.00349701	0.0262225
MGG_17113	G4N955	Uncharacterized protein	1.1762	7.88953e-05	0.00125432
MGG_03418	G4N8K7	Acyl-CoA dehydrogenase	1.16659	1.18125e-07	5.38562e-06
MGG_07296	G4MUY3	Membrane transporter	1.15523	2.1333e-06	6.45004e-05
MGG_06951	G4MNG8	CAAX prenyl protease (EC 3.4.24.84)	1.15504	1.29354e-09	1.13739e-07
MGG_06981	G4MNW1	Carnitine O-acetyltransferase (Carnitine O-acetyltransferase, variant 1) (Carnitine O-acetyltransferase, variant 2)	1.15496	0.000148001	0.00211268
MGG_04962	G4N3H6	FAD-binding FR-type domain-containing protein	1.15218	2.20442e-05	0.00044382
MGG_02259	G4MQ24	Uncharacterized protein	1.15166	0.0014414	0.0132415
MGG_01655	G4MUE7	Copper radical oxidase	1.15067	1.02352e-06	3.4723e-05
MGG_08914	G4MVM7	RelA_SpoT domain-containing protein	1.14815	2.25131e-05	0.000451152
MGG_02503	G4MKA5	Glucose-regulated protein	1.1443	2.17974e-06	6.52182e-05
MGG_08107	G4MYC1	Uncharacterized protein	1.14373	0.0020429	0.0173161
MGG_17535	G4NEH0	Uncharacterized protein	1.14345	0.000439204	0.00522017
MGG_00937	G4NDE1	ATP-binding cassette sub-family A member 8-A	1.14285	2.9244e-10	2.93018e-08
MGG_09165	A0A151V492	Uncharacterized protein	1.14065	4.42109e-07	1.72383e-05
MGG_03756	G4NHQ6	Uncharacterized protein	1.14036	7.10036e-06	0.000173818
MGG_04550	G4MS63	Calcium-transporting ATPase (EC 7.2.2.10)	1.13543	2.76477e-05	0.000535372
MGG_05346	G4MKI3	Oxidoreductase domain-containing protein	1.13209	0.000160671	0.00226596
MGG_12357	A4RHU9	Dicer-like protein 2 [Includes: Endoribonuclease DCL2 (EC 3.1.26.-); ATP-dependent helicase DCL2 (EC 3.6.4.-)]	1.13206	0.000551416	0.00618692
MGG_06036	G4N4W6	General amino acid permease	1.13195	0.00101524	0.0100787
MGG_05177	G4N4Z8	Inositol-pentakisphosphate 2-kinase (EC 2.7.1.158)	1.13107	0.000949145	0.00948814
MGG_17170	G4N6L8	Epimerase domain-containing protein	1.12882	5.33342e-05	0.000906472
MGG_12009	G4NI20	Uncharacterized protein	1.12303	1.4555e-07	6.53232e-06
MGG_04051	G4NGR3	Uncharacterized protein	1.12301	3.67813e-05	0.000672918
MGG_14727	G4NF41	Uncharacterized protein	1.11795	0.00240063	0.0197388
MGG_02075	G4MNA6	Sodium-dependent noradrenaline transporter	1.11761	0.00537088	0.0361569
MGG_02992	G4NL24	G domain-containing protein	1.11655	2.16623e-06	6.50398e-05
MGG_00871	G4NDS9	Phosphatidylinositol transfer protein CSR1	1.11446	2.82255e-09	2.25203e-07
MGG_01264	G4MY38	Glycosyl hydrolase	1.11236	1.0535e-08	6.77466e-07
MGG_01245	G4MXL4	Endoplasmic reticulum-Golgi intermediate compartment protein 3	1.1089	1.10638e-09	9.8285e-08
MGG_05367	G4MKW5	Glutathione transferase omega-1	1.10774	7.37498e-08	3.57024e-06
MGG_02101	G4MNP2	Uncharacterized protein	1.10039	0.000876289	0.00892551
MGG_11649	G4NDY1	PX domain-containing protein	1.0969	2.10925e-08	1.27101e-06
MGG_08954	G4MW32	Glycosyltransferase family 28 domain-containing protein	1.09467	0.00428767	0.0304667
MGG_08293	G4MX84	Salicylate hydroxylase	1.09453	0.000515284	0.00589669
MGG_05033	G4N3W1	Zn(2)-C6 fungal-type domain-containing protein	1.09269	7.24937e-05	0.0011876
MGG_05090	G4N4D7	Uncharacterized protein	1.09244	0.000287078	0.00369217
MGG_03977	G4NGZ9	Uncharacterized protein	1.0922	0.000338899	0.00420186
MGG_08778	G4NFM2	Aromatic ring-opening dioxygenase	1.08978	0.00131922	0.0124373
MGG_16038	G4MNT2	Uncharacterized protein	1.08372	6.30427e-06	0.000160247
MGG_03754	G4NHQ8	Uncharacterized protein	1.08002	0.000249328	0.00329518
MGG_06195	G4N0E0	Uncharacterized protein	1.07496	1.07139e-06	3.60631e-05
MGG_01786	G4MVR8	Uncharacterized protein	1.07449	1.40892e-05	0.000302759
MGG_00575	G4NBC4	Uncharacterized protein	1.07276	0.000270524	0.00352131
MGG_00949	G4NDC9	Endoplasmic reticulum-Golgi intermediate compartment protein 2	1.07256	2.63497e-08	1.55518e-06
MGG_09963	G4N9P1	Uncharacterized protein	1.07139	0.000286562	0.00369125
MGG_07502	G4N1N5	Chaperone dnaJ 2	1.06604	4.91517e-06	0.000130089
MGG_10832	G4MYW4	Uncharacterized protein	1.06557	9.68254e-06	0.000223685
MGG_07287	G4MUL5	Lysophospholipase (EC 3.1.1.5)	1.06395	0.00116789	0.0112193
MGG_06529	G4N6N0	Uncharacterized protein	1.06273	9.70835e-08	4.49768e-06
MGG_01508	G4MT13	Uncharacterized protein	1.05939	3.43679e-08	1.86911e-06
MGG_06449	G4N789	CRIB domain-containing protein	1.05907	0.00194917	0.0167042
MGG_08185	G4MZ81	Zn(2)-C6 fungal-type domain-containing protein	1.05854	4.12323e-09	3.16739e-07
MGG_17533	A4RGA1	Signal peptidase complex catalytic subunit SEC11 (EC 3.4.21.89) (Signal peptidase I)	1.05491	8.74299e-08	4.09448e-06
MGG_02125	G4MNR9	Branched-chain-amino-acid aminotransferase 1	1.05461	3.01547e-05	0.000576689
MGG_17540	G4NEI9	Uncharacterized protein	1.05396	8.44869e-07	2.97152e-05
MGG_02409	G4MRF5	Nonspecific lipid-transfer protein	1.05002	0.00561668	0.0373737
MGG_06667	G4MKS0	Uncharacterized protein	1.0497	0.00295511	0.0230445
MGG_07661	G4N331	Potassium:hydrogen antiporter	1.04948	0.00141451	0.0130501
MGG_03711	G4N6I1	Zn(2)-C6 fungal-type domain-containing protein	1.04938	1.75961e-06	5.45415e-05
MGG_04852	G4N2B1	Phospholipid-transporting ATPase (EC 7.6.2.1)	1.04812	1.93357e-05	0.000396704
MGG_13224	G4N556	Vacuolar calcium ion transporter	1.04762	2.53432e-07	1.0705e-05
MGG_07302	G4MUZ0	Uncharacterized protein	1.04503	4.80923e-07	1.85835e-05
MGG_17816	G4NI85	DAO domain-containing protein	1.04238	1.59733e-07	7.09496e-06
MGG_09906	G4MR58	Mitochondrial phosphate carrier protein 2	1.04075	5.08348e-08	2.6074e-06
MGG_05766	G4MPZ2	Uncharacterized protein	1.03972	0.000286578	0.00369125
MGG_14882	G4N8U4	Epoxide hydrolase 1	1.03521	0.000614981	0.00675115
MGG_06172	G4N008	Translocation protein SEC62	1.03185	3.86527e-07	1.54199e-05
MGG_12817	G4N6W2	Fluconazole resistance protein 1	1.02899	6.97199e-06	0.000171161
MGG_11713	G4MRM2	MFS domain-containing protein	1.02448	0.000358587	0.00441421
MGG_05967	G4N4D2	Uncharacterized protein	1.02293	0.00044921	0.00531365
MGG_04395	G4MKM6	F-box domain-containing protein	1.02049	1.70439e-06	5.32128e-05
MGG_04943	G4N374	Mitogen-activated protein kinase (EC 2.7.11.24)	1.01868	8.84958e-06	0.000206658
MGG_05525	G4MM99	Uncharacterized protein	1.01418	1.77147e-05	0.000370504
MGG_06312	G4N853	C6 zinc finger domain-containing protein	1.01356	1.33679e-05	0.000290887
MGG_05462	G4MLT8	Tetratricopeptide repeat domain-containing protein	1.0117	5.26441e-07	1.99839e-05
MGG_03864	G4NHF0	Uncharacterized protein	1.01168	0.00043044	0.00514438
MGG_13324	G4MZS7	Uncharacterized protein	1.01162	1.21088e-05	0.000269617
MGG_00486	G4NBT4	WSC domain-containing protein	1.01134	0.00560271	0.0373384
MGG_09010	G5EI02	Transcriptional activator hac1	1.00986	7.7167e-06	0.000186783
MGG_09205	G4MPR1	E3 ubiquitin-protein ligase HRD1	1.00797	6.4445e-06	0.000162851
MGG_15583	G4MU92	Uncharacterized protein	1.00675	2.22649e-06	6.61575e-05
MGG_13177	G4MPY2	Sod_Cu domain-containing protein	1.00515	1.26427e-06	4.17404e-05
MGG_11724	G4MR56	Zn(2)-C6 fungal-type domain-containing protein	1.00491	6.73823e-07	2.48134e-05
MGG_10200	G4MUQ1	OPT family small oligopeptide transporter	1.00079	0.000169104	0.00235301
MGG_16886	G4N5A4	Uncharacterized protein	1.00046	5.0338e-06	0.000132245
MGG_06353	G4N7V4	Uncharacterized protein	0.999737	0.00228434	0.0189842
MGG_07324	G4MV18	Signal peptidase subunit 3 (EC 3.4.-.-)	0.992139	1.40616e-06	4.55522e-05
MGG_03817	G4NHJ9	Metalloprotease 1	0.990197	0.00232047	0.0192079
MGG_13817	G4MKI7	DDHD domain-containing protein	0.989185	1.0207e-05	0.000232682
MGG_09309	G4MQR2	ER-derived vesicles protein ERV29	0.98889	2.23005e-05	0.000447934
MGG_15429	G4NIM5	Uncharacterized protein	0.988836	6.7801e-06	0.00016735
MGG_11330	G4MV41	Microsomal signal peptidase 12kDa subunit	0.987883	6.73456e-06	0.00016712
MGG_03588	G4N7E3	Uncharacterized protein	0.983125	0.00560271	0.0373384
MGG_07009	G4MPA2	Oxidoreductase	0.982542	0.00358601	0.026637
MGG_05320	G4N042	Translocation protein sec63	0.982064	3.99237e-05	0.000719712
MGG_05685	G4MP23	L-type lectin-like domain-containing protein	0.980234	4.48289e-06	0.000120716
MGG_10487	G4MYG4	Uncharacterized protein	0.978787	0.00054418	0.00612967
MGG_06090	G4N590	Uncharacterized protein	0.977591	7.5237e-06	0.000182625
MGG_11548	G4NB91	Uncharacterized protein	0.975803	8.3324e-08	3.9736e-06
MGG_01108	A4RD35	Protein transport protein SEC31	0.975249	7.7922e-06	0.000188082
MGG_03455	G4N8A6	Uncharacterized protein	0.975028	0.00817149	0.0494826
MGG_07297	Q52CS0	Ubiquitin-like modifier-activating enzyme ATG7 (ATG12-activating enzyme E1 ATG7) (Autophagy-related protein 7)	0.973857	7.10092e-05	0.00116995
MGG_12154	G4NIU0	Fatty acid synthase subunit alpha	0.972247	0.000109678	0.0016408
MGG_00601	G4NB92	A_deaminase domain-containing protein	0.97093	6.531e-06	0.000163674
MGG_10328	G5EH66	Allantoate permease	0.965875	0.000414184	0.00497772
MGG_17264	G4N9Q0	Zn(2)-C6 fungal-type domain-containing protein	0.964687	1.50704e-07	6.7286e-06
MGG_07509	G4N1P3	Sec39 domain-containing protein	0.964531	4.27627e-05	0.000758202
MGG_06359	G4N7U6	Uncharacterized protein	0.963123	0.000439073	0.00522017
MGG_01758	G4MVC8	Leucine carboxyl methyltransferase 1 (EC 2.1.1.233)	0.961828	0.000449536	0.00531365
MGG_15089	G4MV00	Uncharacterized protein	0.961488	0.000489333	0.0056575
MGG_08326	G4MWS7	Uncharacterized protein	0.959943	0.000181429	0.00248549
MGG_01067	G4NCJ1	4-hydroxybenzoate polyprenyltransferase, mitochondrial (4-HB polyprenyltransferase) (EC 2.5.1.39) (Para-hydroxybenzoate--polyprenyltransferase) (PHB:PPT) (PHB:polyprenyltransferase)	0.955466	3.11083e-05	0.000591744
MGG_00450	G4NC30	Phosphoenolpyruvate carboxykinase	0.954449	0.00481201	0.0331986
MGG_04371	G4MZC1	General alpha-glucoside permease	0.952305	4.01845e-05	0.000722902
MGG_00112	G4NEG4	Uncharacterized protein	0.948208	0.000879492	0.00892956
MGG_04549	G4MS64	Synaptojanin 2	0.944857	5.75313e-07	2.16483e-05
MGG_16480	G4MQE7	Uncharacterized protein	0.942361	0.000245368	0.00324783
MGG_10236	A0A151V4N4	ANK_REP_REGION domain-containing protein	0.939065	0.000883979	0.00894043
MGG_00748	A4RE77	Myosin-1 (Class I unconventional myosin) (Type I myosin)	0.936199	1.26625e-05	0.000279062
MGG_02970	G5EHL1	Ubiquitin carboxyl-terminal hydrolase (EC 3.4.19.12)	0.936113	7.478e-06	0.000182028
MGG_11945	G4MQL5	Candidapepsin	0.935712	0.00362406	0.0268748
MGG_01220	G4MXI1	Uncharacterized protein	0.930034	2.14162e-06	6.45257e-05
MGG_04642	G4MSX2	Uncharacterized protein	0.928504	1.54889e-05	0.000331187
MGG_06569	G4N6C7	Transporter sec24	0.927214	9.46028e-05	0.00146092
MGG_00591	G4NBA3	Uncharacterized protein	0.927003	0.00574991	0.0379762
MGG_12527	G4NKL5	Uncharacterized protein	0.926062	0.00154416	0.0139769
MGG_17471	G4NCX1	Uncharacterized protein	0.925713	4.56793e-05	0.000803303
MGG_13290	G4N3Q6	Alpha/beta hydrolase	0.92462	0.000822965	0.00853368
MGG_08094	G4MYA7	Fungal specific transcription factor domain-containing protein	0.924572	0.00029956	0.00381851
MGG_07153	G4MT79	Uncharacterized protein	0.922604	6.05932e-06	0.000154935
MGG_06238	G4N8I8	Uncharacterized protein	0.922346	0.000832567	0.00859189
MGG_04718	G4MQX4	Uncharacterized protein	0.92157	7.27839e-05	0.00119009
MGG_11211	G4MZL9	GRAM domain-containing protein YSP2	0.921105	0.000237767	0.00316178
MGG_05656	G4MNN1	Ankyrin repeat protein	0.919103	6.36179e-06	0.000161234
MGG_06444	G4N794	Derlin	0.918711	2.80468e-05	0.000541881
MGG_00082	G4NEJ5	HET domain-containing protein	0.916889	0.0019887	0.0169669
MGG_06247	G4N8H9	Mitochondrial metal transporter 2	0.91675	7.43464e-05	0.00120422
MGG_04024	G4NGU4	Uncharacterized protein	0.914968	0.00061231	0.00674715
MGG_08994	G4MWH8	Isochorismatase domain-containing protein	0.913045	0.00484155	0.0333506
MGG_03643	G4N714	Glycosyltransferase family 28 domain-containing protein	0.912512	2.29309e-05	0.00045634
MGG_01475	G4MSL1	NDT80 domain-containing protein	0.911789	0.000715558	0.00757489
MGG_13508	G4N755	Ubiquitin-protein ligase Sel1/Ubx2	0.909227	2.8161e-05	0.00054287
MGG_16315	G4MS48	BTB domain-containing protein	0.904745	0.00010739	0.00161217
MGG_02742	G4NJ55	Protein transporter Sec61 subunit gamma	0.90155	7.79221e-07	2.77426e-05
MGG_09294	G4MQP4	Coatomer subunit zeta	0.901464	1.79618e-06	5.54755e-05
MGG_03134	G4NAV3	Uncharacterized protein	0.900435	8.27187e-05	0.00130308
MGG_04759	G4MTR8	Uncharacterized protein	0.900045	1.46622e-06	4.71435e-05
MGG_03487	G4N815	Condensin complex subunit 1	0.899436	0.00293789	0.0229726
MGG_13033	G4MKY6	Uncharacterized protein	0.898335	4.11961e-06	0.000112694
MGG_07745	A4QYQ5	Probable dipeptidyl-aminopeptidase B (DPAP B) (EC 3.4.14.5)	0.895172	2.44617e-06	7.09718e-05
MGG_00338	G4NCX0	Uncharacterized protein	0.895134	0.00107372	0.0105478
MGG_11497	G4NEL4	Reduced viability upon starvation protein 167	0.894689	3.83386e-05	0.000695503
MGG_10448	G4MY15	ENTH domain-containing protein	0.893032	1.77659e-05	0.000370674
MGG_03669	G4N6T1	Zn(2)-C6 fungal-type domain-containing protein	0.892861	0.000194339	0.00264553
MGG_16395	G4MMM3	ATP-dependent Zn protease	0.888559	0.000534673	0.00605425
MGG_06773	G4MLP5	Uncharacterized protein	0.888546	0.00690259	0.0438964
MGG_11061	G4MYY9	Uncharacterized protein	0.887882	7.05127e-07	2.58557e-05
MGG_02991	G4NL25	G domain-containing protein	0.885608	4.92491e-05	0.000859068
MGG_08113	G4MYC7	MARVEL domain-containing protein	0.885529	0.00138653	0.0128886
MGG_12646	G5EHM8	Nuclease domain-containing protein 1	0.884159	0.000319763	0.00402248
MGG_06860	G4MMJ2	Coatomer subunit beta (Beta-coat protein)	0.883848	0.000234601	0.00312451
MGG_12844	G4N7K6	Zeta toxin family protein	0.881968	0.00156918	0.014144
MGG_06367	G4N7T4	Vesicular integral-membrane protein VIP36	0.881927	0.000148331	0.00211268
MGG_15083	G4MTK4	Uncharacterized protein	0.880437	4.08143e-05	0.000732701
MGG_06587	G4N6A5	Peptide hydrolase (EC 3.4.-.-)	0.88022	2.12466e-06	6.44655e-05
MGG_04609	G4MRQ8	Uncharacterized protein	0.880025	0.000168926	0.00235301
MGG_12097	G4NH75	Fungal_trans domain-containing protein	0.879122	0.00636187	0.0411563
MGG_16126	G4MRH1	ER lumen protein-retaining receptor	0.878691	2.73981e-06	7.7661e-05
MGG_06851	G4MMI1	Uncharacterized protein	0.87824	3.77076e-05	0.000685498
MGG_00109	G4NEG8	CitMHS domain-containing protein	0.877932	0.000486164	0.00564097
MGG_01550	G4MTG6	Calcium-binding protein NCS-1	0.87791	1.68133e-06	5.28761e-05
MGG_04251	G4NFG5	Phosphate transporter	0.877595	0.00464501	0.0323051
MGG_04326	G4NGF7	Uncharacterized protein	0.876664	4.13655e-05	0.000740337
MGG_09360	G4NI36	Endonuclease/exonuclease/phosphatase	0.875252	0.00349594	0.0262225
MGG_07434	G4N0T4	Transmembrane 9 superfamily member	0.874988	8.79904e-06	0.000206036
MGG_16417	G4MN57	Uncharacterized protein	0.874206	5.07561e-06	0.000132938
MGG_02593	G4NJT5	2-nitropropane dioxygenase	0.869044	4.56586e-06	0.000122371
MGG_06871	G4MMK7	Uncharacterized protein	0.868953	0.00014418	0.00207067
MGG_07606	G4N2L0	AA_permease domain-containing protein	0.867929	0.000371096	0.00454869
MGG_12580	G4NLS1	EST1_DNA_bind domain-containing protein	0.867811	1.72516e-05	0.000362579
MGG_08159	G4MYU2	ATP NAD kinase	0.867807	1.0016e-05	0.000229543
MGG_01802	G4MVT6	Chitin synthase (EC 2.4.1.16)	0.866646	8.21808e-06	0.000196009
MGG_03435	G4N8D1	Uncharacterized protein	0.865192	0.00322276	0.0246309
MGG_06006	G4N4N0	DUF676 domain-containing protein	0.863821	0.000146454	0.00209634
MGG_09118	G4MZX6	Zn(2)-C6 fungal-type domain-containing protein	0.857455	4.66873e-05	0.000819357
MGG_04002	G4NGX1	Stress-associated endoplasmic reticulum protein	0.857448	0.00177559	0.0155807
MGG_06723	G4ML86	DUF2470 domain-containing protein	0.85667	3.34418e-05	0.000626452
MGG_06999	G4MNY6	Uncharacterized protein	0.85596	4.2103e-06	0.000114088
MGG_02993	G4NL23	N-acetyltransferase domain-containing protein	0.85455	0.000652961	0.00707744
MGG_01121	G4NC80	Vesicular-fusion protein SEC17	0.853852	4.95034e-05	0.000860021
MGG_07456	G4N168	Serine/threonine-protein phosphatase (EC 3.1.3.16)	0.853486	6.14138e-06	0.000156569
MGG_10736	G4MXF8	Uncharacterized protein	0.853464	0.000148252	0.00211268
MGG_07145	G4MT70	Cullin-1	0.85323	7.8494e-06	0.000188934
MGG_09511	G4N1F3	2-nitropropane dioxygenase	0.853166	2.0165e-05	0.000411758
MGG_14917	G4NGM5	Uncharacterized protein	0.853135	0.00448786	0.0314406
MGG_07478	G4N198	LCCL domain-containing protein	0.851943	0.000381896	0.00464803
MGG_06863	G4MMJ6	Uncharacterized protein	0.851424	0.00416501	0.0297842
MGG_09346	G4NI52	Protein transport protein BOS1	0.849303	0.00429091	0.0304667
MGG_05879	G4N3X8	SGNH_hydro domain-containing protein	0.847909	1.7593e-05	0.000368855
MGG_10843	G4MYJ3	SIL1	0.847382	6.70941e-05	0.00111397
MGG_10428	G4NGC0	Uncharacterized protein	0.84676	3.01835e-05	0.000576689
MGG_01410	G4MZI9	Glutathione S-transferase Gst3	0.846199	1.31997e-05	0.000288684
MGG_11311	G4MW01	Uncharacterized protein	0.845701	1.39061e-05	0.000301078
MGG_07127	G4MT48	Uncharacterized protein	0.843644	0.00145515	0.0133252
MGG_01767	G4MVP5	PfkB domain-containing protein	0.842484	3.37036e-05	0.000629987
MGG_10049	G4N997	Uncharacterized protein	0.841717	4.26435e-05	0.000757648
MGG_12304	G4MYU4	Uncharacterized protein	0.840434	3.13641e-05	0.000593988
MGG_05259	G4N5F2	Uncharacterized protein	0.83843	0.00028781	0.00369607
MGG_01166	G4MWJ3	Uncharacterized protein	0.838381	0.00323772	0.0246679
MGG_07273	G4MUJ8	WD repeat-containing protein 2	0.837269	1.7113e-05	0.000360544
MGG_07295	G4MUY2	J domain-containing protein	0.836442	0.000113991	0.00169941
MGG_00775	A4RE47	Pheromone-processing carboxypeptidase KEX1 (EC 3.4.16.6) (Carboxypeptidase D)	0.834799	1.2171e-05	0.000269863
MGG_11317	G4MVK1	Long-chain-alcohol oxidase (EC 1.1.3.20)	0.834313	0.00118981	0.0113539
MGG_11597	G4NCY1	Glucosamine-fructose-6-phosphate aminotransferase	0.833289	3.46296e-05	0.000643111
MGG_00648	G4NB22	Uncharacterized protein	0.832714	0.000671466	0.00720551
MGG_05758	G4MPY0	Dolichyl-diphosphooligosaccharide--protein glycosyltransferase subunit OST2 (Oligosaccharyl transferase subunit OST2)	0.831361	3.26793e-06	9.14277e-05
MGG_08200	G4MZ98	Uncharacterized protein	0.828755	0.00103584	0.0102596
MGG_14746	G4MTT8	PH domain-containing protein	0.828627	0.00134976	0.0126422
MGG_01834	G4MW87	J domain-containing protein	0.827237	2.1507e-05	0.000434017
MGG_04118	G4NIT9	Fatty acid synthase beta subunit dehydratase	0.825863	0.00183916	0.015992
MGG_00667	G4NB03	alpha-1,2-Mannosidase (EC 3.2.1.-)	0.822754	0.00114256	0.0110623
MGG_06116	G4N5I3	Uncharacterized protein	0.819863	0.000590515	0.0065573
MGG_00076	A4RGE6	Protein SIP5	0.818284	3.56272e-05	0.000655982
MGG_11036	G4N060	Cellobiose dehydrogenase	0.817764	0.00715181	0.0449833
MGG_12792	G4N6B8	Alpha/beta hydrolase fold protein	0.816515	0.00246587	0.0201216
MGG_04522	G4MSF4	Uncharacterized protein	0.816351	0.00387749	0.0283395
MGG_05643	G4MNL6	EF-hand domain-containing protein	0.815682	0.000822579	0.00853368
MGG_07972	G4N2W3	Uncharacterized protein	0.814238	0.00667006	0.0426379
MGG_01707	G4MUW5	Uncharacterized protein	0.814174	2.10408e-05	0.000426609
MGG_04405	G4MKL8	CCCH zinc finger and SMR domain-containing protein	0.813674	8.32312e-05	0.00130638
MGG_12336	G4MSP5	Pattern formation protein EMB30	0.813511	1.39518e-05	0.00030131
MGG_04683	G4MRB2	15-hydroxyprostaglandin dehydrogenase	0.812443	7.77176e-05	0.00124017
MGG_10104	G4N8Z3	Zinc metalloprotease mde10	0.812433	0.000265531	0.00347205
MGG_09888	G4MR37	Uncharacterized protein	0.811465	0.000159731	0.0022601
MGG_02958	G4NLC1	SMP-LTD domain-containing protein	0.811281	8.11882e-06	0.000194874
MGG_13651	G4NAG0	High-affinity glucose transporter	0.811032	0.00126324	0.011975
MGG_12822	G4N6Y6	Glucose-6-phosphate isomerase (EC 5.3.1.9)	0.8105	0.000125304	0.00183961
MGG_03401	G4N8M6	Uncharacterized protein	0.810138	0.00763509	0.0471624
MGG_05272	G4N5N4	Uncharacterized protein	0.807133	0.00280645	0.0222272
MGG_17932	G5EHF0	Uncharacterized protein	0.806198	0.000421959	0.00505003
MGG_07877	G4N1Z8	Dipeptidyl-peptidase V	0.804985	0.0025388	0.0205793
MGG_03649	G4N707	Protein phosphatase 1 regulatory subunit SDS22	0.803964	0.000161326	0.00227147
MGG_02297	G4MQ58	PRKCSH domain-containing protein	0.803375	5.88664e-06	0.0001511
MGG_00850	G4NE09	DUF676 domain-containing protein	0.801475	0.000166267	0.00232208
MGG_08164	G4MYU8	Protein disulfide-isomerase erp38	0.801416	1.99361e-05	0.00040805
MGG_13208	G4N5H2	Uncharacterized protein	0.799599	0.000456286	0.0053567
MGG_13185	G4N0E3	Inositol-3-phosphate synthase	0.798364	0.000125316	0.00183961
MGG_03451	G4N8B1	Uncharacterized protein	0.797134	0.000100818	0.00153761
MGG_14666	A4REK3	Protein transport protein SEC13	0.795819	4.92212e-05	0.000859068
MGG_06104	G4N5G9	Chloride channel protein	0.795209	0.0015345	0.0139287
MGG_15064	G4MZ92	Uncharacterized protein	0.793422	0.0011311	0.0109884
MGG_04862	G4N2C3	Septum-promoting GTP-binding protein 1	0.793337	1.00625e-05	0.000229996
MGG_07309	G4MV01	Delta(3,5)-Delta(2,4)-dienoyl-CoA isomerase	0.792015	0.00181739	0.0158734
MGG_06512	G4N6W3	Glucan 1,3-beta-glucosidase 2	0.791224	0.00661678	0.0423705
MGG_04428	G4MZG0	Zinc finger transcription factor ace1	0.790448	0.000173332	0.00239581
MGG_05185	G4N509	Uncharacterized protein	0.784876	0.00686149	0.0436673
MGG_11529	G4NB09	Uncharacterized protein	0.780582	0.002592	0.0209132
MGG_03066	G5EHF2	Uncharacterized protein	0.780576	5.40198e-05	0.000914516
MGG_06393	Q52EB3	Serine/threonine-protein kinase ATG1 (EC 2.7.11.1) (Autophagy-related protein 1)	0.779593	7.68234e-05	0.00122818
MGG_07156	G4MT82	Uncharacterized protein	0.777976	0.000315182	0.00398229
MGG_02634	G4NJJ2	Coatomer subunit gamma	0.776126	8.98993e-05	0.00140084
MGG_06025	G4N4V5	Protein YIP	0.77607	0.000100665	0.00153761
MGG_09926	G4MR82	Glucose-6-phosphate 1-dehydrogenase (EC 1.1.1.49)	0.775605	0.000185709	0.00253205
MGG_03511	G4N7Y7	Coatomer subunit alpha	0.771737	0.00496211	0.0340705
MGG_06159	G4MZZ5	TYR_PHOSPHATASE_2 domain-containing protein	0.770681	0.00311347	0.0239799
MGG_09412	G4NHW8	Uncharacterized protein	0.770232	0.000411523	0.00495905
MGG_06374	G4N7S7	Uncharacterized protein	0.770115	0.000251023	0.00331251
MGG_08016	G4MX63	Retinal pigment epithelial membrane family protein	0.769933	0.00307051	0.0237084
MGG_10574	G5EHC9	Glucosamine 6-phosphate N-acetyltransferase (EC 2.3.1.4)	0.769788	0.00767133	0.0473184
MGG_03510	G4N7Y8	UDP-glucose:glycoprotein glucosyltransferase	0.769784	0.00243575	0.0199514
MGG_14835	G4N8S7	Mannosyltransferase (EC 2.4.1.-)	0.76937	0.000585178	0.00651483
MGG_04991	G4N3K9	Uncharacterized protein	0.766855	0.00737277	0.0459741
MGG_02954	G5EHM5	Dolichyl-phosphate-mannose--protein mannosyltransferase (EC 2.4.1.109)	0.766219	0.000125038	0.00183961
MGG_02955	G5EI09	IMP-specific 5'-nucleotidase 1 (EC 3.1.3.-)	0.76515	0.00152838	0.0139071
MGG_07471	G4N189	GOLD domain-containing protein	0.764992	6.79162e-05	0.00112114
MGG_02582	G4NJU5	Uncharacterized protein	0.76327	0.00108428	0.0106053
MGG_01766	G4MVP4	Spt3	0.7629	0.000528981	0.00599767
MGG_07285	G4MUL2	SCY1 protein kinase	0.761862	0.00108963	0.0106455
MGG_15954	G4MWW6	Uncharacterized protein	0.761078	0.000665763	0.00717639
MGG_12141	G4NGP7	Protein transport protein sec16	0.76086	5.54257e-05	0.000934644
MGG_05618	G4MNI5	M protein repeat protein	0.760584	0.000309562	0.00391703
MGG_03253	G4N9V0	GTPase-activating protein GYP5	0.759236	0.00287078	0.0225707
MGG_02418	G4MRG5	Vesicular-fusion protein SEC18 (EC 3.6.4.6)	0.758945	0.000170084	0.00236009
MGG_11546	G4NB84	Uncharacterized protein	0.758932	0.000177376	0.00243772
MGG_03858	G4NHF6	Prenylcys_lyase domain-containing protein	0.756896	0.00168636	0.0149963
MGG_15990	G4MME7	MFS domain-containing protein	0.756557	0.00276418	0.0219327
MGG_04342	G4NGD9	Proteasome activator subunit 4	0.755777	0.000819429	0.00851836
MGG_05901	G4N3Z8	Uncharacterized protein	0.754981	5.1468e-05	0.00087996
MGG_03378	G4N8V4	Structural maintenance of chromosomes protein	0.75483	0.0058553	0.0385743
MGG_12301	G4MYT6	Translation initiation factor 4E	0.75463	6.41208e-05	0.00106666
MGG_10504	G4MS34	Coatomer subunit beta'	0.754492	0.00183481	0.015992
MGG_05648	G4MNM2	HD domain-containing protein	0.752707	0.00701216	0.0444071
MGG_01777	G4MVQ8	C6 zinc finger domain-containing protein	0.75131	0.000486005	0.00564097
MGG_07536	G4N226	Vacuolar aminopeptidase 1	0.751139	0.000163565	0.00229925
MGG_00797	G4NEC2	Uncharacterized protein	0.750958	0.00484328	0.0333506
MGG_05755	G4MPX6	Vacuolar fusion protein MON1	0.750452	0.000145892	0.00209176
MGG_17385	G4NEW8	acidPPc domain-containing protein	0.749786	0.00023148	0.0030925
MGG_03527	G4N7R8	Ubiquitinyl hydrolase 1 (EC 3.4.19.12)	0.748158	0.00113839	0.0110343
MGG_04438	G4MSB4	ADP-ribosylation factor	0.748072	0.000632997	0.006922
MGG_04119	G4NIT8	Guanine deaminase	0.748063	0.00762541	0.0471364
MGG_00288	G4ND86	G-patch domain-containing protein	0.747937	0.000371653	0.00454906
MGG_08582	G4N665	6-phosphofructo-2-kinase 1	0.74747	9.50834e-05	0.00146571
MGG_08096	G4MYA9	Transmembrane emp24 domain-containing protein 9	0.747	5.80167e-05	0.000972627
MGG_02834	G4NLV8	Glucosamine 6-phosphate N-acetyltransferase (EC 2.3.1.4)	0.746763	0.000278504	0.00361426
MGG_12005	G4NI28	Cation-transporting ATPase (EC 7.2.2.-)	0.74603	0.000486392	0.00564097
MGG_06858	G4MMI8	Uncharacterized protein	0.744464	0.00113449	0.0110089
MGG_06996	G4MNY2	Uncharacterized protein	0.744394	0.00405617	0.0292485
MGG_10587	G4NKM8	SRR1 domain-containing protein	0.742195	0.00187583	0.0162289
MGG_03565	G4N7M7	DnaJ and TPR domain-containing protein	0.740835	0.000492431	0.00567283
MGG_07667	Q51Y68	Autophagy-related protein 17	0.739972	0.000506796	0.00582274
MGG_06874	G4MMW7	TBC1 domain family member 22A	0.73862	0.00333684	0.0252538
MGG_06209	G4N0F7	Inorganic phosphate transporter PHO88	0.737049	9.7397e-06	0.000224404
MGG_07037	G4MZP7	Phosphatidylserine decarboxylase proenzyme 2 (EC 4.1.1.65) [Cleaved into: Phosphatidylserine decarboxylase 2 beta chain; Phosphatidylserine decarboxylase 2 alpha chain]	0.736683	0.000198046	0.00268328
MGG_08645	G4ML37	Vps54 domain-containing protein	0.736536	0.00824153	0.049732
MGG_04978	G4N3J5	E3 ubiquitin ligase complex SCF subunit scon-3	0.736491	0.000760353	0.00798046
MGG_08656	G4MLF5	MFS domain-containing protein	0.735311	0.0015046	0.0137198
MGG_08623	G4ML12	Neutral alpha-glucosidase AB	0.735016	0.000194743	0.00264685
MGG_01362	G4MZ20	CMGC/CDK/CDC2 protein kinase	0.732867	7.38556e-05	0.00119852
MGG_15753	G4MUS1	Uncharacterized protein	0.732636	0.00264103	0.0212094
MGG_17712	G4NGY7	Uncharacterized protein	0.732334	0.000645869	0.00704143
MGG_15285	G4N6U7	Uncharacterized protein	0.73223	0.000460819	0.00540256
MGG_06437	G4N7A3	Sodium/hydrogen exchanger	0.730671	0.000136743	0.00198369
MGG_17054	G4N710	Uncharacterized protein	0.729836	0.000148987	0.00211852
MGG_06446	G4N792	5-aminolevulinate synthase (EC 2.3.1.37) (5-aminolevulinic acid synthase) (Delta-ALA synthase) (Delta-aminolevulinate synthase)	0.729453	0.000178129	0.00244417
MGG_00141	G4NE77	Leptomycin B resistance protein pmd1	0.728972	0.000323388	0.00404185
MGG_04805	G4MU55	Citrate lyase subunit beta	0.727977	0.00159571	0.0143232
MGG_02940	G5EGZ6	UBX domain-containing protein 8	0.725973	0.000105704	0.00159799
MGG_05323	G4N045	Uncharacterized protein	0.725791	0.000355613	0.00438386
MGG_16461	G4MPK5	Uncharacterized protein	0.723706	0.00406206	0.0292666
MGG_08873	G4MV76	Uncharacterized protein	0.722458	0.00261204	0.0210551
MGG_06358	G4N7U7	Amylase-binding protein AbpA	0.721143	0.00271486	0.021661
MGG_02482	G4MRZ7	DNA replication licensing factor mcm10	0.720807	0.00753217	0.0467277
MGG_03151	G4NAT2	Maintenance-ploidy protein mob1	0.720762	0.000455419	0.00535381
MGG_00953	G4ND70	P4Hc domain-containing protein	0.720471	0.00082845	0.00856993
MGG_00621	G4NB57	Beta-hexosaminidase	0.719163	0.000702008	0.00745894
MGG_15253	G4N1G4	Uncharacterized protein	0.718293	0.00344753	0.0259226
MGG_00506	A4RF05	Vacuolar protein sorting/targeting protein 10 (Carboxypeptidase Y receptor) (CPY receptor) (Sortilin VPS10) (Vacuolar carboxypeptidase sorting receptor VPS10)	0.717343	0.000133519	0.00194346
MGG_10058	G4N934	Uncharacterized protein	0.716317	0.000106138	0.00160038
MGG_00359	G4NCP4	Delta(3,5)-Delta(2,4)-dienoyl-CoA isomerase	0.716304	0.00563096	0.0373821
MGG_00704	G4NEZ2	DNA mismatch repair protein	0.716076	0.00226597	0.0188838
MGG_01331	G4MYM4	Vacuolar protein sorting 53	0.715859	0.00285081	0.0225108
MGG_09287	G4MQN7	Dolichyl-diphosphooligosaccharide--protein glycosyltransferase subunit 1	0.715448	0.000336529	0.00417849
MGG_01807	G4MVU5	NEDD8-conjugating enzyme UBC12	0.714227	4.8144e-05	0.000843205
MGG_04599	G4MRR1	Uncharacterized protein	0.714096	0.00724119	0.0453469
MGG_06681	G4MKT6	Arginine-tRNA-protein transferase 1	0.713989	0.00176689	0.015536
MGG_09959	G4MRN4	Uncharacterized protein	0.713241	0.000768329	0.00805437
MGG_16728	G4N4J6	NMT1 domain-containing protein	0.712493	0.000782075	0.00815876
MGG_14852	G4N6W1	Zn(2)-C6 fungal-type domain-containing protein	0.711124	0.00296637	0.0230965
MGG_06279	G4N8E3	Binuclear zinc transcription factor	0.710684	0.000152234	0.00215757
MGG_03241	G4N9W2	Arrestin domain-containing protein	0.710628	8.44704e-05	0.00132342
MGG_04080	G4NGN1	UBA domain-containing protein	0.709237	0.00243208	0.0199403
MGG_01651	G4MUE2	Transmembrane 14C domain-containing protein	0.708269	0.00176495	0.0155348
MGG_06719	G4ML82	ATP-citrate synthase subunit 1	0.707505	0.00263803	0.0212052
MGG_07209	G4MU14	Signal sequence receptor alpha chain	0.70689	4.41848e-05	0.000780205
MGG_07261	G4MUI3	2-nitropropane dioxygenase	0.706562	0.00429447	0.0304667
MGG_01345	G4MYN8	Glutamate-cysteine ligase modifier subunit	0.704965	0.000621199	0.00680161
MGG_03921	G4NH66	3-oxoacyl-[acyl-carrier-protein] reductase	0.702959	0.000670249	0.00720142
MGG_05454	G4MLS7	Uncharacterized protein	0.702474	0.00675009	0.0430855
MGG_01202	G4MWZ3	D-lactate dehydrogenase	0.702362	0.000123472	0.00182185
MGG_00569	G4NBD0	HET domain-containing protein	0.702217	0.00384334	0.0281377
MGG_04958	A4QTV1	Vacuolar protein sorting-associated protein 27	0.702208	0.000305197	0.00387317
MGG_03512	G4N7Y6	26S proteasome non-ATPase regulatory subunit 8	0.700828	0.000165365	0.00232077
MGG_07489	G4N1L9	Mitochondrial phosphate carrier protein	0.700676	0.00208278	0.0175954
MGG_08025	G4MXN4	Uncharacterized protein	0.700591	0.00367201	0.0271137
MGG_00918	G4NDG9	RINT-1 family protein	0.699914	0.000666254	0.00717639
MGG_00119	G4NEF6	Uncharacterized protein	0.699179	0.00297184	0.0231122
MGG_12405	G4MVD8	Cell division control protein 50	0.697965	0.000283878	0.00367006
MGG_04543	G4MST3	Uncharacterized protein	0.696888	0.00305621	0.0236403
MGG_04552	G4MS61	Uncharacterized protein	0.696187	0.0036346	0.0269194
MGG_06021	G4N4U9	Rab-GAP TBC domain-containing protein	0.694087	0.000264295	0.0034626
MGG_02790	G4NIZ2	Atg29_N domain-containing protein	0.693726	0.00153855	0.0139408
MGG_10586	G5EH68	Uncharacterized protein	0.693369	0.00381074	0.0279313
MGG_01198	G4MWY7	GPI-anchored wall transfer protein (EC 2.3.-.-)	0.692666	0.00189065	0.0163252
MGG_06135	G4N5K7	GTP-binding protein ypt2	0.692614	0.000374029	0.00456517
MGG_06368	G4N7T3	AGC/PKA protein kinase	0.692445	0.0063947	0.0412681
MGG_06157	G4MZZ3	Alpha/beta hydrolase	0.692402	0.00181094	0.0158425
MGG_02949	G4NLD1	Cytoskeleton assembly control protein Sla2	0.691071	0.00100114	0.00997322
MGG_05676	G4MP14	Coatomer subunit delta	0.690858	0.000882655	0.00893786
MGG_13512	G4N7B7	Aspartyl-tRNA synthetase	0.690511	0.00706941	0.0446934
MGG_05134	A4QTA3	Eukaryotic translation initiation factor 3 subunit J (eIF3j) (Eukaryotic translation initiation factor 3 30 kDa subunit) (eIF-3 30 kDa)	0.690182	0.000934817	0.00938848
MGG_17953	G4NLU7	Uncharacterized protein	0.689862	0.00252282	0.02047
MGG_00867	G4NDY6	Uncharacterized protein	0.689273	0.00049952	0.00574681
MGG_02821	G5EHE9	Dolichyl-diphosphooligosaccharide--protein glycosyltransferase subunit WBP1 (Oligosaccharyl transferase subunit WBP1)	0.688943	0.00232979	0.0192666
MGG_00746	G4NEP0	Uncharacterized protein	0.688644	0.00296713	0.0230965
MGG_08269	G4MXB1	Mitotic spindle checkpoint component mad2	0.68853	0.000205918	0.00277683
MGG_01873	G4MWN2	ATP_transf domain-containing protein	0.688089	0.000449124	0.00531365
MGG_08845	G4MV43	Uncharacterized protein	0.68761	0.00178477	0.0156295
MGG_07768	G4N0Z8	Clathrin heavy chain	0.687608	0.00233697	0.0193074
MGG_02719	G4NJ81	Acetyl-coenzyme A transporter 1	0.686551	0.000867784	0.00887044
MGG_00652	G4NB18	Salicylaldehyde dehydrogenase	0.684323	0.00626638	0.0407528
MGG_05690	G4MP28	WSC domain-containing protein	0.683165	0.00402423	0.0291157
MGG_13526	G4N7G1	RNP domain-containing protein	0.681684	0.00153146	0.0139205
MGG_05860	G4N3Q8	Uncharacterized protein	0.680784	0.00422939	0.0301694
MGG_12671	G5EH17	Uncharacterized protein	0.680638	0.00230673	0.019131
MGG_05699	G4MP37	RIC1 domain-containing protein	0.680325	0.000343	0.00424051
MGG_02098	G4MNN9	3-ketosteroid-delta-1-dehydrogenase	0.679564	0.00466967	0.0324243
MGG_04439	G4MSB5	Endosomal protein P24B	0.679016	0.00158041	0.0142228
MGG_11876	G4ML48	High affinity glucose transporter	0.678378	0.000166136	0.00232208
MGG_00504	G4NBR3	Zinc finger protein 740	0.678318	0.00053705	0.00607318
MGG_09552	G4N1B1	SNARE docking complex subunit	0.677384	0.00565344	0.0374736
MGG_11429	G4NC73	Oligonucleotide transporter	0.676449	0.000518926	0.00592263
MGG_06961	G4MNI1	Uncharacterized protein	0.675892	0.0010666	0.0104919
MGG_01641	G4MUD5	HMG box domain-containing protein	0.675634	0.00118076	0.0112962
MGG_00535	G4NBH8	Protein kinase domain-containing protein	0.67527	0.00368893	0.0271688
MGG_01835	G4MW88	Inner centromere protein	0.674994	0.00820181	0.0495617
MGG_03915	G4NH78	Pyridoxamine phosphate oxidase	0.673784	0.00736618	0.0459741
MGG_03580	Q523C3	Cysteine protease ATG4 (EC 3.4.22.-) (Autophagy-related protein 4)	0.673409	7.34153e-05	0.00119362
MGG_06145	G4N5M0	Ysc84 domain-containing protein	0.67339	0.00410402	0.0294949
MGG_11243	G4MY50	WH2 domain-containing protein	0.672244	0.000520605	0.00593394
MGG_05315	G4N034	Uncharacterized protein	0.6698	0.00398705	0.0289195
MGG_06421	G4N7H1	CAMKK/META protein kinase	0.669208	0.000302896	0.00384964
MGG_08304	G4MWW2	Mechanosensitive ion channel protein	0.668492	0.000196161	0.00266193
MGG_01990	G4MMD3	IDI4	0.667664	0.00300966	0.0233432
MGG_04527	G4MSF9	Post-GPI attachment to proteins factor 3	0.66692	0.0035761	0.0266254
MGG_03039	G5EHW4	Hsp70-like protein	0.666389	0.00189236	0.0163252
MGG_08192	G4MZ88	Uncharacterized protein	0.666371	0.00118712	0.0113408
MGG_05757	G4MPX9	GRASP55_65 domain-containing protein	0.666193	0.000341422	0.00422707
MGG_10638	G4MQD6	Uncharacterized protein	0.665825	0.00107748	0.0105628
MGG_06876	G4MMW9	Clathrin light chain	0.663123	0.0025062	0.0203735
MGG_11715	G4MRM0	Uncharacterized protein	0.66179	0.0013776	0.0128427
MGG_03523	G4N7S2	GPI transamidase component GAA1	0.661441	0.00162639	0.0145229
MGG_15104	G4MWS9	Uncharacterized protein	0.660783	0.00685929	0.0436673
MGG_12628	G4NJF3	Hrf1 domain-containing protein	0.660173	0.000452074	0.00532903
MGG_02632	G4NJJ5	Uncharacterized protein	0.658789	0.00173748	0.01534
MGG_06362	P0CT16	Small COPII coat GTPase SAR1 (EC 3.6.5.-)	0.65741	0.000725441	0.00766069
MGG_03687	G4N6Q8	Dolichyl-diphosphooligosaccharide--protein glycosyltransferase subunit 2	0.657258	0.000662076	0.00715823
MGG_07183	G4MTM2	GRIP domain-containing protein	0.655941	0.0014061	0.0130004
MGG_07714	G4N075	DUF2183 domain-containing protein	0.655134	0.0039692	0.0288143
MGG_04858	G4N2B8	Metallopeptidase MepB	0.654958	0.00209495	0.0176636
MGG_04947	G4N379	SEC14 cytosolic factor	0.654551	0.000492064	0.00567283
MGG_01666	G4MUF8	CCR4-NOT transcription complex subunit 7	0.654002	0.00200691	0.0171054
MGG_06735	G4MLK4	Golgi membrane protein	0.653214	0.00607038	0.0395976
MGG_06850	G4MMI0	Uncharacterized protein	0.652591	0.00510585	0.0347102
MGG_04241	G4NFB2	Uncharacterized protein	0.652444	0.000650947	0.00707341
MGG_03661	G4N6U0	Phosphoserine phosphatase	0.652432	0.000909359	0.00916485
MGG_04960	G4N3H4	Phosphoglycerate mutase	0.651453	0.000526211	0.005982
MGG_11279	G4MWX0	Synaptojanin-1	0.64996	0.00181815	0.0158734
MGG_07464	G4N182	Uncharacterized protein	0.649777	0.00240991	0.0197773
MGG_00865	G4NDY8	1,3-beta-glucan synthase component FKS1	0.649459	0.0047004	0.0325852
MGG_09559	Q51WZ9	Autophagy-related protein 9	0.648781	0.000489787	0.0056575
MGG_04803	G4MTU5	Transmembrane and coiled-coil domain-containing protein 4	0.648677	7.82571e-05	0.00124647
MGG_03714	G4N6H8	Annexin ANXC4	0.648415	0.00806449	0.0490536
MGG_00602	G4NB89	Cross-pathway control protein 1	0.647776	0.00318253	0.0243984
MGG_08976	G4MWG0	Nicotinamidase	0.647557	0.00298423	0.0231877
MGG_14583	G4ML64	DIL and Ankyrin domain-containing protein	0.647484	0.00160723	0.0143937
MGG_15814	G4MY94	Peptidyl-prolyl cis-trans isomerase (PPIase) (EC 5.2.1.8)	0.647401	0.000667715	0.00718315
MGG_09947	G4MRL6	Tricalbin-1	0.647321	0.00068124	0.00728318
MGG_08307	G4MWV8	AMP-binding domain-containing protein	0.646887	0.000882687	0.00893786
MGG_09564	A4QUL1	Protein transport protein SEC24	0.646364	0.00126548	0.0119831
MGG_11129	G4MW78	Caffeine-induced death protein 1	0.645024	0.00173123	0.0153079
MGG_04961	G4N3H5	Uncharacterized protein	0.644703	0.00393819	0.0286831
MGG_04773	G4MTS9	Oligosaccharyl transferase STT3 subunit	0.644702	0.0059798	0.0391722
MGG_12708	G4N8M8	Uncharacterized protein	0.644386	0.00189453	0.0163252
MGG_10179	G4MUM5	Dolichol phosphate-mannose biosynthesis regulatory protein	0.64399	0.000867794	0.00887044
MGG_17052	G4N6S2	Uncharacterized protein	0.643494	0.00723994	0.0453469
MGG_04500	G4MS85	Dolichyl-diphosphooligosaccharide-protein glycotransferase	0.641769	0.000570324	0.00637417
MGG_11142	G4MVQ5	Uncharacterized protein	0.640149	0.00247343	0.0201642
MGG_04806	A4RME3	Golgi apparatus membrane protein TVP23	0.639695	0.00110763	0.0108091
MGG_00136	G4NE82	HMG box domain-containing protein	0.639637	0.00170455	0.0151367
MGG_07716	G4N077	DnaJ domain-containing protein	0.639383	0.00106197	0.0104583
MGG_12948	G4N454	Uncharacterized protein	0.638686	0.000614019	0.00675115
MGG_08210	G4MZM1	Endoplasmic reticulum vesicle protein 25	0.638519	0.00107473	0.0105478
MGG_13068	G4MLS9	Sugar phosphate phosphatase (EC 3.1.3.-)	0.637885	0.000263651	0.0034626
MGG_01597	G4MTX6	ARF GTPase activator	0.637629	0.000837976	0.00862704
MGG_01049	Q8TG90	3,4-dihydroxy-2-butanone 4-phosphate synthase (DHBP synthase) (EC 4.1.99.12)	0.636976	0.00314746	0.0241942
MGG_02473	G4MRY6	Uncharacterized protein	0.636869	0.00197806	0.0168953
MGG_03681	G4N6R6	ER lumen protein retaining receptor	0.636696	0.000730494	0.00770461
MGG_01745	G4MVB3	Zinc finger protein gcs1	0.635449	0.00100322	0.00998236
MGG_01079	G4NCH8	Ras-like protein Rab-11A	0.635149	0.00228462	0.0189842
MGG_04920	G4N348	Palmitoyl-protein thioesterase 1	0.634119	0.00083417	0.00859814
MGG_06301	G4N865	Uncharacterized protein	0.634116	0.00144399	0.0132455
MGG_12322	G4MZM9	TRP_N domain-containing protein	0.633795	0.00230347	0.0191224
MGG_15323	G4MVD3	Vacuolar protein-sorting protein bro-1	0.633382	0.00425909	0.0303311
MGG_00170	G4NE42	Proteasome subunit beta (EC 3.4.25.1)	0.632361	0.00290532	0.0227592
MGG_05099	G4N4E8	Transcriptional adapter 2	0.631678	0.00512534	0.034803
MGG_02971	G4NLA2	Actin-related protein 2/3 complex subunit 4	0.63142	0.00066543	0.00717639
MGG_02781	Q2KG01	Protein EFR3	0.62962	0.00304971	0.0236113
MGG_10171	A4R640	Leucine aminopeptidase 1 (EC 3.4.11.-) (Leucyl aminopeptidase 1) (LAP1)	0.629254	0.00063884	0.00697704
MGG_06962	G4MNT9	GTP-binding protein ypt1	0.629231	0.00115004	0.0110973
MGG_11178	G4MUA9	DH domain-containing protein	0.629115	0.00175433	0.0154684
MGG_03132	G4NAV5	DNA repair helicase rad15	0.628643	0.00440499	0.0310875
MGG_08332	G4MWS1	Uncharacterized protein	0.627171	0.0074534	0.0463725
MGG_04429	A4RN08	ATP-dependent DNA helicase MPH1 (EC 3.6.4.12) (FANCM-like protein 1)	0.627015	0.00201206	0.0171324
MGG_01355	G4MZ10	Uncharacterized protein	0.626989	0.00265449	0.0212582
MGG_04177	G4NF99	ANK_REP_REGION domain-containing protein	0.626587	0.00640309	0.0412681
MGG_09551	G4N1B2	Chitin synthase (EC 2.4.1.16)	0.626342	0.000696678	0.00741145
MGG_12267	G4MXQ7	FAD synthetase	0.624863	0.000578422	0.00644795
MGG_09913	G4MR67	Ubiquitin-conjugating enzyme	0.624743	0.000873439	0.00890701
MGG_12766	G4NAT0	Glyco_hydro_63 domain-containing protein	0.624127	0.00224138	0.0187151
MGG_06563	G4N6D5	Uncharacterized protein	0.624031	0.000686309	0.00732829
MGG_03138	G4NAU8	Uncharacterized protein	0.621969	0.00071019	0.00752732
MGG_04882	G4N2Q1	Uncharacterized protein	0.621956	0.00315045	0.0241955
MGG_06631	G4N601	Uncharacterized protein	0.621791	0.00173207	0.0153079
MGG_06545	G4N6K9	Uncharacterized protein	0.621309	0.00262409	0.0211163
MGG_09160	A0A151V4E7	Beta-glucosidase (EC 3.2.1.21)	0.621053	0.000808682	0.00842614
MGG_00852	G4NE07	ADP-ribosylation factor-binding protein GGA1	0.620791	0.00317883	0.0243918
MGG_09902	G4MR53	F-actin-capping protein subunit beta	0.620742	0.00160623	0.0143937
MGG_16389	G4MM97	IPPc domain-containing protein	0.620432	0.00234069	0.0193197
MGG_01502	G4MT07	LysM domain-containing protein	0.619487	0.000902098	0.00911299
MGG_09471	O42622	Neutral trehalase (EC 3.2.1.28) (Alpha,alpha-trehalase) (Alpha,alpha-trehalose glucohydrolase)	0.619275	0.00370825	0.0272878
MGG_09701	G4NAJ7	C2H2-type domain-containing protein	0.618667	0.000780291	0.00815002
MGG_15540	G4MSB9	RPN13_C domain-containing protein	0.617656	0.000878203	0.00892956
MGG_17060	G4N748	Zn(2)-C6 fungal-type domain-containing protein	0.6169	0.00562438	0.0373821
MGG_04972	G4N3I9	Very-long-chain (3R)-3-hydroxyacyl-CoA dehydratase (EC 4.2.1.134)	0.616648	0.00357807	0.0266254
MGG_10529	G4MKE4	Fungal specific transcription factor domain-containing protein	0.615678	0.00162954	0.014536
MGG_14173	G4NIC8	Transporter SEC7	0.614806	0.00504604	0.0344546
MGG_02891	G4NLP0	SH3 domain signaling protein	0.614363	0.0014449	0.0132455
MGG_09522	G4N1E2	N-acetyltransferase domain-containing protein	0.614295	0.0018355	0.015992
MGG_01729	G4MV98	Uncharacterized protein	0.614137	0.00139761	0.0129497
MGG_00538	G4NBH2	Acid phosphatase	0.612814	0.00110905	0.0108107
MGG_01581	G4MTV8	26S protease regulatory subunit 7	0.610733	0.00154914	0.0140073
MGG_06971	G4MNV0	Flocculation suppression protein	0.609739	0.0050032	0.0342435
MGG_05622	G4MNJ0	Uncharacterized protein	0.607796	0.00452176	0.0316323
MGG_15837	G4MZM5	Uncharacterized protein	0.607503	0.00168524	0.0149963
MGG_03530	G4N7R4	Uncharacterized protein	0.606186	0.0018993	0.0163336
MGG_04113	G4NIU5	Ribose-5-phosphate isomerase	0.605195	0.00138241	0.0128642
MGG_02941	G4NLE0	Uncharacterized protein	0.605053	0.0010588	0.0104583
MGG_11897	A4R2N5	Golgi apparatus membrane protein TVP18	0.60206	0.00309628	0.0238859
MGG_15554	G4MTB3	Uncharacterized protein	0.601363	0.00504031	0.0344501
MGG_08335	G4MWR8	Uncharacterized protein	0.601173	0.00421042	0.030059
MGG_05985	G4N4K8	HET domain-containing protein	0.599899	0.0065475	0.0421357
MGG_05991	G4N4L4	26S proteasome regulatory subunit RPN2	0.59906	0.00812173	0.0492851
MGG_13347	G4MZX1	Integral membrane protein	0.598441	0.00368875	0.0271688
MGG_08370	G4MWC3	1,3-beta-glucanosyltransferase (EC 2.4.1.-)	0.596555	0.00378314	0.0277678
MGG_06418	G4N7H4	Uncharacterized protein	0.595896	0.00203677	0.0172914
MGG_17449	A4RF51	PAN2-PAN3 deadenylation complex catalytic subunit PAN2 (EC 3.1.13.4) (PAB1P-dependent poly(A)-specific ribonuclease) (Poly(A)-nuclease deadenylation complex subunit 2) (PAN deadenylation complex subunit 2)	0.595825	0.0039636	0.0287979
MGG_12631	G4NJG4	Uncharacterized protein	0.595735	0.00437831	0.0309245
MGG_14681	G4NC39	Uncharacterized protein	0.59518	0.00171653	0.0152018
MGG_10164	G4MUM3	PHD-type domain-containing protein	0.59493	0.00693788	0.0440883
MGG_05152	G4N4R2	Uncharacterized protein	0.594526	0.00345444	0.025952
MGG_12853	G4N7W1	Thioesterase	0.594448	0.000999697	0.00997036
MGG_01681	G4MUT3	Vesicle-associated membrane protein 725	0.593363	0.00212737	0.0178831
MGG_00472	G4NC05	Transcriptional activator hap5	0.592672	0.00797744	0.0487479
MGG_06040	G4N4X0	Histidinol-phosphatase (HolPase) (EC 3.1.3.15)	0.591212	0.00639003	0.0412681
MGG_07192	G4MTN3	Uncharacterized protein	0.590188	0.00311402	0.0239799
MGG_07255	G4MUH5	E3 ubiquitin-protein ligase (EC 2.3.2.26)	0.589612	0.00258265	0.0208769
MGG_13350	G4N093	Zn(2)-C6 fungal-type domain-containing protein	0.58836	0.00793883	0.0486594
MGG_04529	G4MSG1	Proteasome component PUP1	0.588092	0.00429581	0.0304667
MGG_07025	G4MZN6	FHA domain-containing protein	0.588062	0.000769632	0.00805822
MGG_13493	G4N723	F-box protein	0.588061	0.00659554	0.0423501
MGG_11879	G4MKT4	Uncharacterized protein	0.587124	0.00202009	0.0171837
MGG_04817	G4MU59	Gamma-glutamylcyclotransferase (EC 4.3.2.-)	0.586719	0.00671647	0.0429028
MGG_04458	G4MSD5	Thymidylate synthase	0.586393	0.00490072	0.0337027
MGG_02608	G5EHP6	26S proteasome regulatory subunit RPN5	0.585182	0.00404554	0.0291963
MGG_12131	G4NGU7	Skeletal muscle and kidney-enriched inositol phosphatase	0.584533	0.00758249	0.0469316
MGG_10840	G4MYV5	Peroxisomal targeting signal receptor	0.584159	0.0020581	0.017404
MGG_01727	G4MV95	Uncharacterized protein	0.58372	0.00446681	0.0313441
MGG_01478	G4MSL7	Uncharacterized protein	0.582828	0.0015955	0.0143232
MGG_04053	G4NGQ9	Proteasome endopeptidase complex (EC 3.4.25.1)	0.58161	0.00391916	0.0285714
MGG_10526	G4MKD6	RING-type domain-containing protein	0.580682	0.00708407	0.0447205
MGG_00407	G4NCD6	Uncharacterized protein	0.578779	0.00800972	0.0488161
MGG_08706	G4NFV0	Uncharacterized protein	0.577139	0.00264666	0.0212349
MGG_00331	G4NCY0	Proteasome subunit beta (EC 3.4.25.1)	0.576151	0.00248205	0.0202153
MGG_04656	G4MT97	Uncharacterized protein	0.575996	0.00331421	0.0251418
MGG_03728	G4N6G3	Ubiquitin-conjugating enzyme E2-20 kDa	0.575551	0.00204369	0.0173161
MGG_04399	G4MKM1	RRM domain-containing protein	0.574961	0.00290143	0.0227494
MGG_01243	G4MXL0	Uncharacterized protein	0.574451	0.0015356	0.0139287
MGG_00458	G4NC20	Caltractin	0.571908	0.00333806	0.0252538
MGG_04646	G4MT84	2-succinylbenzoate-CoA ligase	0.571757	0.00328438	0.0250013
MGG_01424	G4MZK7	Phosphotransferase (EC 2.7.1.-)	0.570662	0.00273423	0.0217752
MGG_05193	G4N517	Cell division control protein 48	0.56992	0.00798169	0.0487479
MGG_11919	G4MR22	Uncharacterized protein	0.568681	0.00521958	0.0353038
MGG_05007	G4N3T0	Uncharacterized protein	0.568611	0.00452257	0.0316323
MGG_01600	G4MTY1	Sec20 domain-containing protein	0.567798	0.00597261	0.0391674
MGG_06117	G4N5I4	F-box domain-containing protein	0.566585	0.00723881	0.0453469
MGG_08276	G4MXA5	Uncharacterized protein	0.564285	0.00120322	0.0114438
MGG_02524	G4MKD1	Vacuolar protein sorting-associated protein 29	0.563901	0.00212929	0.0178831
MGG_10059	G4N933	Gelsolin repeat-containing protein	0.562186	0.00284062	0.0224565
MGG_17909	Q51LD2	Autophagy-related protein 3 (Autophagy-related E2-like conjugation enzyme ATG3)	0.562044	0.00137862	0.0128427
MGG_06504	G4N6X2	26S proteasome regulatory subunit RPN7	0.559952	0.00399444	0.0289487
MGG_07165	G4MTJ8	Proteasome subunit alpha type (EC 3.4.25.1)	0.559536	0.00444815	0.0313441
MGG_01082	G4NCH4	PAPA-1 domain-containing protein	0.558946	0.0032047	0.0245248
MGG_08844	G4MV42	RING-box protein 1	0.555935	0.00821734	0.0496208
MGG_05674	G4MP12	Uncharacterized protein	0.554359	0.00633361	0.0410043
MGG_04116	G4NIU3	SH3 domain-containing protein	0.554265	0.00208887	0.0176295
MGG_13205	G4N5J6	Got1 family protein	0.553547	0.00712378	0.0449382
MGG_03524	G4N7S1	26S proteasome regulatory subunit RPN9	0.552067	0.00732919	0.0457982
MGG_03173	G4NAF3	RuvB-like helicase (EC 3.6.4.12)	0.551869	0.00445621	0.0313441
MGG_06482	G4N6Z6	STE/STE7 protein kinase	0.551751	0.00513785	0.0348605
MGG_08563	G4N641	PITH domain-containing protein	0.550405	0.00793955	0.0486594
MGG_07124	G4MT45	Replication protein A 32 kDa subunit	0.549085	0.00571506	0.0378239
MGG_15423	G4NII2	Uncharacterized protein	0.548708	0.00356294	0.0265587
MGG_10958	G4MYY5	VPS9 domain-containing protein	0.54803	0.00277152	0.0219707
MGG_03716	G4N6H6	Phosphatidylinositol N-acetylglucosaminyltransferase subunit C	0.547106	0.00294271	0.0229894
MGG_00142	G4NE75	BEM46 family protein	0.546755	0.00394398	0.0286831
MGG_15671	G4MYL3	Uncharacterized protein	0.546584	0.00265043	0.0212454
MGG_06775	G4MLP6	Uncharacterized protein	0.545866	0.00484565	0.0333506
MGG_17399	G4NB13	Adenine phosphoribosyltransferase	0.54585	0.00267969	0.0214007
MGG_09517	G4N1E7	Vacuolar protein sorting-associated protein 1	0.544384	0.00413203	0.0296157
MGG_05064	G4N450	Uncharacterized protein	0.544009	0.00785964	0.0482383
MGG_08021	G4MX69	HD family hydrolase	0.543674	0.00497553	0.0341031
MGG_01306	G4MYJ7	Uncharacterized protein	0.542327	0.00529236	0.0357681
MGG_03879	G4NHC3	Actin-like protein 3	0.542183	0.00780493	0.0479708
MGG_00915	G4NDH3	Uncharacterized protein	0.541206	0.00772398	0.0476091
MGG_06199	G4N0E5	Peroxisomal-coenzyme A synthetase	0.540376	0.00273734	0.0217799
MGG_07914	G4N2E4	UBIQUITIN_CONJUGAT_2 domain-containing protein	0.536665	0.00714347	0.0449637
MGG_00163	G4NE51	Uncharacterized protein	0.536414	0.00319083	0.0244404
MGG_04564	G4MRT7	DUF1752 domain-containing protein	0.536348	0.00458588	0.0319455
MGG_04506	G4MS79	26S proteasome non-ATPase regulatory subunit 4	0.536284	0.00436969	0.030889
MGG_02920	G5EGY8	Integral membrane protein sed5	0.535826	0.00534282	0.0360525
MGG_03264	G4N9J5	Kynurenine-oxoglutarate transaminase 1	0.535489	0.00510167	0.0347102
MGG_03121	G4N5Y5	Uncharacterized protein	0.534346	0.00274381	0.0218112
MGG_02794	G5EI00	EAF domain-containing protein	0.533197	0.00358336	0.026637
MGG_07389	G4N0C2	Peptidyl-prolyl cis-trans isomerase (EC 5.2.1.8)	0.532866	0.00341344	0.0257337
MGG_04810	G4MQF8	Uncharacterized protein	0.532575	0.0053153	0.0358949
MGG_03911	G4NH84	Serine/threonine-protein phosphatase (EC 3.1.3.16)	0.531531	0.00454217	0.0317179
MGG_01722	G4MV90	Adenylyl cyclase-associated protein	0.531456	0.00550745	0.0368787
MGG_04427	G4MZF8	Dolichyl-phosphate-mannose--protein mannosyltransferase (EC 2.4.1.109)	0.53098	0.00703489	0.0445078
MGG_11399	G4MZC9	Sterol-4-alpha-carboxylate 3-dehydrogenase	0.530241	0.00424205	0.0302347
MGG_12101	G4NH68	RNA splicing factor Pad-1	0.529092	0.00473032	0.0327168
MGG_02874	G4NLR2	WD repeat-containing protein mip1	0.527981	0.00403349	0.0291582
MGG_01473	G4MSK8	Oxidoreductase 2-nitropropane dioxygenase family protein	0.526677	0.00551767	0.0368858
MGG_03882	G4NHC0	Gamma-glutamyltransferase	0.524835	0.00656125	0.0421927
MGG_08036	G4MXP5	Non-imprinted in Prader-Willi/Angelman syndrome region protein 2	0.523514	0.00414881	0.029693
MGG_05439	G4MLQ9	RING-CH-type domain-containing protein	0.522039	0.00385811	0.0282218
MGG_04143	G4NIR6	Ras-like protein Rab-6A	0.521823	0.00329073	0.0250276
MGG_06070	G4N562	HAL protein kinase	0.521819	0.00819	0.0495427
MGG_02457	G4MRX0	GTP-binding protein rho2	0.51876	0.0073243	0.0457982
MGG_00984	G4ND39	ZZ type zinc finger domain-containing protein	0.514758	0.00737336	0.0459741
MGG_09489	G4N1T3	Uncharacterized protein	0.512609	0.00490835	0.0337283
MGG_08853	A4RM19	Maintenance of mitochondrial morphology protein 1	0.512195	0.00637348	0.0412005
MGG_07310	G4MV02	Uncharacterized protein	0.509476	0.00267972	0.0214007
MGG_06905	G4MN05	Protein transporter sec73	0.507762	0.00657681	0.0422613
MGG_04560	G4MRU3	Uncharacterized protein	0.507046	0.00747978	0.0464696
MGG_06646	G4MKQ0	Uncharacterized protein	0.506769	0.00774156	0.0476498
MGG_15280	G4N7G0	Ubiquinone biosynthesis protein	0.506216	0.00349957	0.0262225
MGG_01633	G4MUC7	Histone deacetylase (EC 3.5.1.98)	0.503089	0.00757121	0.0469023
MGG_07383	G4N0B4	Uncharacterized protein	0.502525	0.00478256	0.0330484
MGG_08006	G4MX52	Uncharacterized protein	0.501198	0.00683591	0.043601
MGG_02156	G4MP57	Iron transport multicopper oxidase FET5	-0.507904	0.0071585	0.0449845
MGG_06932	G4MNE5	Enhancer of polycomb-like protein	-0.515566	0.00561608	0.0373737
MGG_06089	G4N589	Ribokinase (RK) (EC 2.7.1.15)	-0.537779	0.00354633	0.0264837
MGG_06849	G4MMH9	Amidohydrolase 3	-0.554669	0.00598698	0.0391722
MGG_08765	G4NFP0	Arrestin_C domain-containing protein	-0.558126	0.00343839	0.0258765
MGG_06475	G4N759	Alpha-actinin	-0.558292	0.00780371	0.0479708
MGG_05083	G4N476	CFEM domain-containing protein	-0.560419	0.00354673	0.0264837
MGG_05216	G4N545	Rab-GAP TBC domain-containing protein	-0.574818	0.00701381	0.0444071
MGG_03837	G4NHH8	Zds_C domain-containing protein	-0.582807	0.00156336	0.0141062
MGG_02597	G4NJP2	NAD(P)H-hydrate epimerase (EC 5.1.99.6) (NAD(P)HX epimerase)	-0.583041	0.00142874	0.0131393
MGG_00750	G4NEN6	Cytochrome b-245 heavychain subunit beta	-0.597967	0.00504138	0.0344501
MGG_07177	G4MTL6	Uncharacterized protein	-0.601359	0.00331691	0.0251418
MGG_09924	G4MR80	Protoporphyrinogen oxidase (EC 1.3.3.4)	-0.611959	0.00101316	0.0100697
MGG_07717	G4N078	Uncharacterized protein	-0.61221	0.00137735	0.0128427
MGG_09061	G4NK58	Uncharacterized protein	-0.613028	0.00726846	0.0454846
MGG_04793	G4MTU1	Uncharacterized protein	-0.613876	0.00323439	0.0246643
MGG_13168	G4MPK1	Uncharacterized protein	-0.632441	0.0057513	0.0379762
MGG_17436	G4NBJ0	Uncharacterized protein	-0.634009	0.00465908	0.0323769
MGG_17595	G4NG27	DAO domain-containing protein	-0.634361	0.00363632	0.0269194
MGG_05317	G4N037	S-formylglutathione hydrolase (EC 3.1.2.12)	-0.636288	0.00536425	0.0361569
MGG_09256	G4MQ81	Uncharacterized protein	-0.63852	0.00798227	0.0487479
MGG_06626	G4N606	Zn(2)-C6 fungal-type domain-containing protein	-0.640099	0.000913211	0.0091822
MGG_04990	G4N3K8	Uncharacterized protein	-0.647506	0.000323648	0.00404185
MGG_01506	G4MT11	6-phosphogluconate dehydrogenase	-0.647994	0.00252242	0.02047
MGG_04167	G4NIN8	Uncharacterized protein	-0.652141	0.00624808	0.0406952
MGG_06470	G4N765	DNA repair helicase RAD25	-0.655205	0.00716244	0.0449845
MGG_06660	G4MKR5	3-oxoacyl-[acyl-carrier-protein] reductase	-0.660165	0.00155357	0.0140326
MGG_17453	G4NC28	Uncharacterized protein	-0.6618	0.00105615	0.0104488
MGG_08919	G4MVN2	UDP-glucose,sterol transferase	-0.662246	0.00446545	0.0313441
MGG_07179	G4MTL8	Rhizopuspepsin-3	-0.662362	0.00119216	0.0113638
MGG_11336	G4MUP0	Uncharacterized protein	-0.66318	0.000941331	0.00943192
MGG_10931	A0A151V4I0	Uncharacterized protein	-0.664253	0.0081053	0.0492201
MGG_01057	G4NCK1	Uncharacterized protein (Fragment)	-0.667125	0.00267975	0.0214007
MGG_05437	G4MLQ7	Uncharacterized protein	-0.671691	0.00300052	0.0232932
MGG_04133	G4NIS4	Histone acetyltransferase (EC 2.3.1.48)	-0.672613	0.00322428	0.0246309
MGG_08457	G4NA92	Uncharacterized protein	-0.67783	0.00747957	0.0464696
MGG_10800	G4MVI1	Sarcosine oxidase	-0.679811	0.00117524	0.0112764
MGG_04182	G4NF92	Multidrug and toxin extrusion protein 1	-0.681604	0.0068562	0.0436673
MGG_08809	G4NFI8	Uncharacterized protein	-0.683487	0.00471864	0.0326853
MGG_02400	G4MRE2	Pirin	-0.684511	0.00354505	0.0264837
MGG_06662	G4MKR7	FAD binding domain-containing protein	-0.685584	0.00605042	0.0394973
MGG_08561	G4N638	RING finger and CHY zinc finger domain-containing protein	-0.688169	0.00697956	0.0443205
MGG_00845	G4NE15	Uncharacterized protein	-0.689335	0.000293052	0.00375219
MGG_01323	G4MYL5	Uncharacterized protein	-0.696288	0.00774163	0.0476498
MGG_00431	G4NCA7	Homogentisate 1,2-dioxygenase	-0.6976	0.00408757	0.0294012
MGG_02722	G5EGX1	MFS domain-containing protein	-0.700546	0.00301297	0.0233478
MGG_10156	G4MUA7	DUF4149 domain-containing protein	-0.706256	0.00147955	0.0135199
MGG_16259	G4MQ82	Uncharacterized protein	-0.709314	0.00707604	0.0447025
MGG_06412	G4N7I1	Uncharacterized protein	-0.710524	0.00285271	0.0225108
MGG_06179	G4N016	Pyr_redox_2 domain-containing protein	-0.712586	0.00162211	0.0144997
MGG_13783	G4MRB6	Aspartyl-tRNA synthetase	-0.714674	0.00629547	0.0409062
MGG_14905	G4NF64	L-2-hydroxyglutarate dehydrogenase	-0.714704	0.000322454	0.00403864
MGG_09563	G4N0Z3	Uncharacterized protein	-0.716396	0.00335817	0.0253836
MGG_03007	G4NL09	Choline kinase	-0.716531	4.25984e-05	0.000757648
MGG_08681	G4MLI0	Alpha-type protein kinase domain-containing protein	-0.719027	0.000291136	0.00373321
MGG_02695	G5EHT3	Cysteine proteinase 1, mitochondrial (EC 3.4.22.40)	-0.719168	0.00147172	0.0134626
MGG_06306	G4N858	Uncharacterized protein	-0.726404	0.00018563	0.00253205
MGG_03983	G4NGZ3	Hsp70-like protein	-0.727132	0.00141982	0.0130712
MGG_08011	G4MX56	D-amino-acid oxidase	-0.728119	0.00427615	0.0304274
MGG_03683	G4N6R2	GTP:AMP phosphotransferase, mitochondrial (EC 2.7.4.10) (Adenylate kinase 3) (AK 3)	-0.72926	0.00519913	0.0352208
MGG_08180	G4MZ72	SIS1	-0.729594	0.00271898	0.0216739
MGG_09516	G4N1E8	Alpha-methylacyl-CoA racemase	-0.733007	0.00629947	0.0409062
MGG_00617	G4NB64	Spore development regulator VOSA	-0.733069	0.000116265	0.0017214
MGG_06403	G4N7J0	Uncharacterized protein	-0.734903	0.000774925	0.0081038
MGG_12864	G4N880	RRM domain-containing protein	-0.735903	0.00246338	0.0201216
MGG_16669	G4N2Z9	CAMK protein kinase	-0.736193	0.00160858	0.0143937
MGG_16333	G4MKU8	Uncharacterized protein	-0.736695	0.000466612	0.00546304
MGG_03463	G4N897	Zn(2)-C6 fungal-type domain-containing protein	-0.738927	7.58124e-05	0.00121653
MGG_08299	G4MX75	Uncharacterized protein	-0.74499	0.00445773	0.0313441
MGG_11554	G4NBB7	Seed imbibition protein	-0.75552	0.00457703	0.0319096
MGG_07460	G4N178	Glutathione peroxidase	-0.757867	0.00294796	0.0230096
MGG_04015	G4NGV8	Mannan endo-1,6-alpha-mannosidase (EC 3.2.1.101)	-0.759351	0.000282914	0.00366597
MGG_02933	G5EH51	Palmitoyltransferase (EC 2.3.1.225)	-0.763853	0.00136712	0.0127771
MGG_08017	G4MX64	MFS domain-containing protein	-0.764042	0.00758683	0.0469316
MGG_05888	G4N3Y5	Meth_synt_2 domain-containing protein	-0.765897	0.00804705	0.0490045
MGG_05710	G4MPF5	Uncharacterized protein	-0.769354	0.00114856	0.0110973
MGG_09226	G4MPT7	Fumarate reductase (EC 1.3.1.6)	-0.771564	0.00102524	0.0101663
MGG_11871	G4ML65	Allantoicase	-0.773216	0.000540117	0.0060987
MGG_06559	G4N6J3	Cytochrome b-245 heavychain subunit beta	-0.775422	0.00170697	0.0151367
MGG_00195	G4NDV6	Clock-controlled-9 protein	-0.778339	0.00753839	0.0467326
MGG_14057	G4NLA1	Lipase 5	-0.77865	0.00148799	0.0135827
MGG_01385	G4MZ54	Choline transporter	-0.782158	0.000160376	0.00226551
MGG_07446	G4N158	AB hydrolase-1 domain-containing protein	-0.785371	0.00225666	0.0188244
MGG_10324	G5EHZ9	Cir_N domain-containing protein	-0.785581	0.00134711	0.0126422
MGG_06492	G4N6Y5	Transcriptional activator protein DAL81	-0.787223	0.00514504	0.0348818
MGG_17186	G4N7L6	Uncharacterized protein (Fragment)	-0.789124	0.00794748	0.0486734
MGG_14068	G4MYI0	FAD dependent oxidoreductase	-0.794182	0.0036592	0.0270655
MGG_07597	G4N2J8	Uncharacterized protein	-0.80196	0.00158123	0.0142228
MGG_08262	G4MXB8	Putidaredoxin reductase	-0.803727	0.00041171	0.00495905
MGG_08591	G4N676	Uncharacterized protein	-0.807543	0.000264407	0.0034626
MGG_08980	G4MWG4	Stress-induced-phosphoprotein 1	-0.808023	0.000369841	0.00453978
MGG_03089	G5EI05	Transmembrane BAX inhibitor domain-containing protein-containing protein 4	-0.81078	0.00447349	0.0313654
MGG_01537	G4MTF2	PyrABCN	-0.811174	0.000414806	0.00497825
MGG_01230	G4MXJ4	Succinate-semialdehyde dehydrogenase (EC 1.2.1.16)	-0.812117	0.00598259	0.0391722
MGG_09193	G4MPE0	L-fucose-proton symporter	-0.813368	0.00133226	0.0125192
MGG_04105	G4NIV3	Plasma membrane proteolipid 3	-0.813382	0.0031224	0.0240229
MGG_17803	G4NI54	PKS_ER domain-containing protein	-0.814427	0.00119931	0.0114193
MGG_03843	G4NHH0	MFS domain-containing protein	-0.814581	0.000409164	0.00494497
MGG_00443	G4NC38	Uncharacterized protein	-0.81981	0.00454021	0.0317179
MGG_03008	G4NL08	Uncharacterized protein	-0.8232	0.000322433	0.00403864
MGG_13192	G4N000	MFS domain-containing protein	-0.826204	0.00018188	0.00248771
MGG_02398	G4MRD7	DENN domain-containing protein	-0.827541	0.00430111	0.0304792
MGG_10288	G4NK83	Alkaline phosphatase	-0.829859	0.00336463	0.0254102
MGG_15234	G4N4A7	Uncharacterized protein	-0.83157	0.00115393	0.0111224
MGG_07843	G4N1K3	MFS domain-containing protein	-0.835276	0.00212492	0.0178813
MGG_15479	G4MS26	SGNH_hydro domain-containing protein	-0.836771	3.3899e-05	0.000632268
MGG_09131	Q2KEU9	Alpha/beta hydrolase	-0.840135	0.000169301	0.00235301
MGG_06907	G4MN07	Uncharacterized protein	-0.840277	0.000445801	0.00529127
MGG_16160	G4ML95	Uncharacterized protein	-0.842069	0.00616221	0.0401663
MGG_00813	G4NEA3	CN hydrolase domain-containing protein	-0.84375	0.00714271	0.0449637
MGG_17733	G4NHB8	Uncharacterized protein	-0.848254	0.0019372	0.0166263
MGG_05250	G4N5E3	Uncharacterized protein	-0.850442	0.00132981	0.0125098
MGG_00490	G4NBT0	Uncharacterized protein	-0.850549	0.00256808	0.0207786
MGG_03608	G4N758	Uncharacterized protein	-0.853346	0.000409088	0.00494497
MGG_03266	G4N9I9	Uncharacterized protein	-0.854649	0.000455104	0.00535381
MGG_02637	G4NJJ7	Uncharacterized protein	-0.855243	0.00123163	0.0116883
MGG_00039	G4NEV0	Uncharacterized protein	-0.867889	0.000856646	0.00878776
MGG_03126	G4NAW2	2,4-dichlorophenol 6-monooxygenase	-0.870385	0.00411698	0.0295634
MGG_06747	G4MLL6	Glutathione S-transferase	-0.873172	0.00745337	0.0463725
MGG_08831	G4MV28	Uncharacterized protein	-0.873388	0.00177938	0.0155981
MGG_03888	G4NHB4	Uncharacterized protein	-0.874174	0.00432236	0.0306046
MGG_03205	G4NAB4	Polyamine transporter 2	-0.876413	0.00131532	0.0124141
MGG_04367	G4MZB7	Uncharacterized protein	-0.877629	0.000137958	0.00199796
MGG_05933	G4N492	Patatin-like phospholipase domain-containing protein (EC 3.1.1.-)	-0.878285	3.43728e-05	0.000639721
MGG_13063	G4MLR2	Uncharacterized protein	-0.879589	0.00816585	0.0494826
MGG_05984	G4N4K7	Levo-lactonase	-0.884421	0.00372767	0.0273839
MGG_06189	G4N028	Uncharacterized protein	-0.885928	0.00029798	0.00380399
MGG_00283	G4ND93	Uncharacterized protein	-0.889829	0.000661067	0.0071563
MGG_17842	G4NIK5	Uncharacterized protein	-0.890055	0.00237589	0.019561
MGG_08455	G4NA86	Uncharacterized protein	-0.893689	3.21001e-05	0.000603945
MGG_00633	G4NB37	Potassium:hydrogen antiporter	-0.893693	0.000482232	0.005623
MGG_10524	G4MKD4	Uncharacterized protein	-0.89847	1.64135e-06	5.19984e-05
MGG_10441	G4MY06	Lipase 2	-0.904266	0.00800387	0.0488161
MGG_04555	G4MS59	Triacylglycerol lipase FGL2	-0.90473	9.20122e-05	0.00142346
MGG_02987	G5EHG6	Para-nitrobenzyl esterase	-0.908407	0.00240853	0.0197773
MGG_04378	G4MZD1	Integral membrane protein	-0.910064	0.00639882	0.0412681
MGG_05531	G4MML4	CFEM domain-containing protein	-0.911047	0.000239347	0.0031779
MGG_06411	G4N7I2	Uncharacterized protein	-0.911683	6.79733e-06	0.00016735
MGG_00776	A4RE46	Fe-S cluster assembly protein DRE2 (Anamorsin homolog)	-0.912461	0.00699097	0.0443276
MGG_01461	G4MSJ2	Uncharacterized protein	-0.916709	0.000322078	0.00403864
MGG_10824	G4MYX3	Uncharacterized protein	-0.919476	2.51807e-05	0.000496965
MGG_08827	G4MUR5	Aa_trans domain-containing protein	-0.92373	9.54779e-05	0.00146917
MGG_00634	G4NB36	Nitrite reductase	-0.926579	0.000351491	0.00433925
MGG_13963	G4NAM0	Aromatic and neutral aliphatic amino acid permease	-0.928857	3.19703e-05	0.000602818
MGG_05467	G4MLU3	Sodium/nucleoside cotransporter 1	-0.929875	0.000216243	0.0029115
MGG_06615	G4N618	Taurine catabolism dioxygenase TauD	-0.930435	0.00589368	0.038746
MGG_01516	G4MT23	MFS domain-containing protein	-0.931694	8.82027e-05	0.00137939
MGG_01233	G4MXJ9	Uncharacterized protein	-0.934511	0.0012716	0.0120279
MGG_01935	G4NG06	Short chain dehydrogenase/reductase	-0.940403	0.000391357	0.00475644
MGG_16425	G4MNI7	Alpha-galactosidase (EC 3.2.1.22) (Melibiase)	-0.942389	0.00140133	0.0129702
MGG_00495	G4NBS5	Uncharacterized protein	-0.943709	8.23432e-06	0.000196009
MGG_15528	G4MYZ9	MFS domain-containing protein	-0.944414	0.00660286	0.0423655
MGG_11916	G4MRE1	CAP20	-0.945215	1.56204e-05	0.000332349
MGG_13801	G4MRS9	Beta-galactosidase	-0.945509	6.44436e-07	2.39358e-05
MGG_03336	G4N953	LEA domain-containing protein	-0.948841	0.000590337	0.0065573
MGG_03238	G4N9W7	Zinc finger protein ZPR1	-0.953209	8.87526e-05	0.00138547
MGG_06712	G4ML75	5-methyltetrahydropteroyltriglutamate-homocysteine S-methyltransferase	-0.953685	0.00496684	0.0340758
MGG_06538	G4N6L5	Bys1 family protein	-0.953695	0.00223591	0.0186876
MGG_10274	Q2KEJ5	Uncharacterized protein	-0.953967	0.00536867	0.0361569
MGG_07078	G4MSN6	DUF775 domain-containing protein	-0.954872	0.00331743	0.0251418
MGG_08497	G4NAP2	Uncharacterized protein	-0.95558	0.00545897	0.036607
MGG_04084	G4NGM7	Putative phospholipase (EC 3.1.1.47)	-0.955591	0.00391802	0.0285714
MGG_06167	G4N003	Phytase	-0.961773	0.00246209	0.0201216
MGG_17215	G4N8R5	CN hydrolase domain-containing protein	-0.968473	0.000104277	0.00158197
MGG_12230	G4NG90	Uncharacterized protein	-0.969587	0.00115959	0.0111644
MGG_10848	G4N394	Uncharacterized protein	-0.974033	0.00183907	0.015992
MGG_03508	G4N7Z0	Beta-glucosidase cel3A (EC 3.2.1.21) (Beta-D-glucoside glucohydrolase cel3A) (Cellobiase cel3A) (Gentiobiase cel3A)	-0.975199	0.00175562	0.0154684
MGG_04727	G4MQW9	U4/U6 snRNA-associated-splicing factor PRP24	-0.976085	2.05468e-07	8.85261e-06
MGG_05621	G4MNI8	Uncharacterized protein	-0.978105	0.000318519	0.00401856
MGG_10253	Q2KEL9	Uncharacterized protein	-0.980684	0.000284081	0.00367006
MGG_00204	G4NDU4	MFS domain-containing protein	-0.984876	0.00187402	0.0162289
MGG_17450	G4NC16	Mitochondrial 2-oxoglutarate/malate carrier protein	-0.986637	1.33325e-05	0.000290852
MGG_11750	G4MQ74	Uncharacterized protein	-0.991647	0.000275021	0.00357444
MGG_17425	G4NBD8	Uncharacterized protein	-0.992557	0.00633254	0.0410043
MGG_06653	G4MKQ7	Uncharacterized protein	-0.993278	0.000693109	0.00739173
MGG_06644	G4MKP4	Tartrate transporter	-0.994923	3.48443e-05	0.00064432
MGG_00154	G4NE60	Sm domain-containing protein	-1.00006	0.000939573	0.00942527
MGG_11518	G4NAY5	G/U mismatch-specific uracil DNA glycosylase	-1.00052	0.000607287	0.00670896
MGG_10035	G4N9A9	Glyoxalase-like_dom domain-containing protein	-1.00065	2.26765e-06	6.69189e-05
MGG_04895	P0CT06	Isocitrate lyase (ICL) (Isocitrase) (Isocitratase) (EC 4.1.3.1) (Methylisocitrate lyase) (MICA) (EC 4.1.3.30) (Threo-D(S)-isocitrate glyoxylate-lyase)	-1.00221	0.000416067	0.00498644
MGG_10865	G4MXH9	Uncharacterized protein	-1.0026	0.00781898	0.0480229
MGG_09211	G4MPS2	FAD binding domain-containing protein	-1.00442	0.0030607	0.0236539
MGG_17426	G4NBE1	Uncharacterized protein	-1.00573	0.000546344	0.00614601
MGG_15277	G4N895	Uncharacterized protein	-1.00696	0.000510364	0.00584815
MGG_13518	G4N7D8	Sorbose reductase SOU1	-1.00767	0.00073312	0.00772286
MGG_08129	G4MYQ3	Lysine-specific permease	-1.00833	0.00138899	0.0128975
MGG_09640	G5EHA8	Alpha-amylase 1	-1.01053	0.00401293	0.0290584
MGG_06991	G4MNX4	Uncharacterized protein	-1.011	0.00595839	0.0391039
MGG_06409	G4N7I4	Uncharacterized protein	-1.01939	3.91512e-05	0.000707266
MGG_14689	G4NCL8	Pyridoxal reductase	-1.02248	0.00566522	0.0375228
MGG_00965	G4ND59	MSF1 domain-containing protein	-1.02322	0.0029107	0.0227807
MGG_06542	G4N6L2	N amino acid transport system protein	-1.02538	0.00275404	0.0218724
MGG_01186	G4MWX4	N-acetyltransferase domain-containing protein	-1.0279	0.00283573	0.0224385
MGG_07627	G4N2Y4	Homoserine acetyltransferase	-1.02844	0.00633254	0.0410043
MGG_00413	G4NCC9	Uncharacterized protein	-1.03223	0.000106234	0.00160038
MGG_13767	G4MQU8	Lovastatin nonaketide synthase	-1.03302	3.02499e-05	0.000576689
MGG_02475	G4MRY8	Vitamin H transporter 1/biotin symporter vht1	-1.03493	0.000373152	0.00456093
MGG_00383	G4NCL5	S-adenosylmethionine synthase (EC 2.5.1.6)	-1.03732	2.57778e-05	0.00050369
MGG_06011	G4N4N6	S-(hydroxymethyl)glutathione dehydrogenase (EC 1.1.1.284)	-1.03742	1.08205e-06	3.62801e-05
MGG_09922	G4MR77	Beta-hexosaminidase (EC 3.2.1.52)	-1.03925	3.4031e-07	1.3703e-05
MGG_01470	G4MSK5	RECA_2 domain-containing protein	-1.04547	5.13353e-05	0.000879436
MGG_08758	G4NFQ1	Peptide hydrolase (EC 3.4.-.-)	-1.04703	3.64044e-05	0.000668862
MGG_08055	G4MXR3	MARVEL domain-containing protein	-1.04844	0.000703708	0.0074678
MGG_17810	G4NI65	Uncharacterized protein	-1.05168	0.00582324	0.0383924
MGG_07369	G4MVH7	Uncharacterized protein	-1.05194	3.48223e-05	0.00064432
MGG_06062	G4N550	Nitrate reductase	-1.05383	0.000222993	0.00298838
MGG_17372	G4NEL6	Uncharacterized protein	-1.05406	9.91442e-05	0.00151745
MGG_01692	G4MUU6	Alpha-carbonic anhydrase domain-containing protein	-1.05887	0.00286701	0.0225707
MGG_07112	G4MT29	Uncharacterized protein	-1.06583	7.33412e-05	0.00119362
MGG_05883	G4N3Y1	Uncharacterized protein	-1.06646	2.71737e-05	0.000527378
MGG_13768	G4MQU9	Uncharacterized protein	-1.06679	0.00520374	0.0352244
MGG_00678	G4NAZ0	Methyltranfer_dom domain-containing protein	-1.07298	0.000819511	0.00851836
MGG_05175	G4N4Z6	Epoxide hydrolase 2	-1.07373	1.80812e-05	0.000375434
MGG_15354	G4NAP8	Uncharacterized protein	-1.07392	0.000652352	0.00707744
MGG_04329	G4NGF4	MFS domain-containing protein	-1.07745	1.19587e-05	0.000266964
MGG_09272	G4MQA2	Beta-glucosidase 1	-1.07915	0.00367033	0.0271137
MGG_04216	G4NF84	Proline-specific permease	-1.07917	0.000478637	0.00558863
MGG_16836	G4N384	Uncharacterized protein	-1.08283	0.000486195	0.00564097
MGG_15485	G4MXY2	TKL protein kinase	-1.08558	4.87005e-06	0.000129522
MGG_02203	G4MP95	FAD_binding_3 domain-containing protein	-1.08711	3.19223e-05	0.000602818
MGG_01281	G4MY61	Glycerol kinase	-1.08846	0.00603936	0.039455
MGG_00427	G4NCB2	Cercosporin toxin biosynthesis protein	-1.08934	3.15543e-06	8.88573e-05
MGG_00343	G4NCR1	PlsC domain-containing protein	-1.09074	0.00413458	0.0296157
MGG_17586	G4NFY1	Chromo domain-containing protein	-1.09076	0.00141234	0.0130441
MGG_09668	G4NKY6	Carboxylic ester hydrolase (EC 3.1.1.-)	-1.09257	0.00130572	0.0123371
MGG_07628	G4N2Y7	Acetolactate synthase	-1.09525	2.52606e-05	0.000496965
MGG_07015	G4MPA8	DNA repair protein Rad7	-1.09778	0.002196	0.0184255
MGG_10330	G4NJS7	Glutamate carboxypeptidase 2	-1.10358	0.000262891	0.00345853
MGG_17035	G4N5V9	Uncharacterized protein	-1.10579	0.00116528	0.0112067
MGG_09457	G4N278	Thymidylate kinase	-1.1078	7.19831e-05	0.00118148
MGG_11259	G4MXJ0	PH domain-containing protein	-1.11731	5.05493e-05	0.000871166
MGG_15495	G4MXF5	Rhodanese domain-containing protein	-1.12827	1.99525e-07	8.63972e-06
MGG_09546	G4N1B7	Uncharacterized protein	-1.12894	0.000675093	0.00722643
MGG_13223	G4N557	Uncharacterized protein	-1.13084	3.42369e-06	9.46827e-05
MGG_17344	G4NDN5	Uncharacterized protein	-1.13239	0.000173493	0.00239581
MGG_09031	G5EI21	Uncharacterized protein	-1.13429	2.07323e-05	0.000422342
MGG_10723	G4NI91	Uncharacterized protein	-1.13503	0.00113061	0.0109884
MGG_17679	G4NIQ3	MFS domain-containing protein	-1.13559	0.000869921	0.00888165
MGG_00429	G4NCA9	PKS_ER domain-containing protein	-1.14002	0.000575595	0.00642474
MGG_04093	G4NGL7	Uncharacterized protein	-1.14122	0.000953266	0.0095183
MGG_02638	G4NJJ0	Uncharacterized protein	-1.14127	0.000330714	0.00411221
MGG_04850	G4N2A8	MFS-type transporter 1 (Pyriculol/pyriculariol biosynthesis cluster protein MFS1)	-1.14728	7.96115e-05	0.00126337
MGG_13049	G4MLC7	Uncharacterized protein	-1.14788	0.00647339	0.04169
MGG_14943	G4NHJ8	Lovastatin nonaketide synthase	-1.14839	0.00134861	0.0126422
MGG_02308	G4MQH3	Uncharacterized protein	-1.14942	0.00118114	0.0112962
MGG_01114	G4NC87	NADP-dependent mannitol dehydrogenase	-1.14997	2.24438e-06	6.646e-05
MGG_06493	G4N6Y4	Beta-glucanase	-1.15544	7.71782e-08	3.71533e-06
MGG_04927	G4N355	High-affinity nicotinic acid transporter	-1.15737	0.00197834	0.0168953
MGG_09441	G4NHT6	Tricarboxylate transporter	-1.16195	0.00508546	0.0346689
MGG_04336	G4NGE7	Uncharacterized protein	-1.16635	7.49405e-05	0.00121156
MGG_06534	G4N6M2	Retinol dehydrogenase 12	-1.16813	0.00630868	0.0409352
MGG_13563	G4N8K5	Uncharacterized protein	-1.16866	8.26294e-05	0.00130308
MGG_06442	G4N797	Catalase (EC 1.11.1.6)	-1.17083	0.00445856	0.0313441
MGG_03504	G4N7Z6	Uncharacterized protein	-1.17109	7.64875e-05	0.00122508
MGG_03671	G4N6S9	Uncharacterized protein	-1.17112	0.0028584	0.0225351
MGG_14712	G4NDT6	Uncharacterized protein	-1.17828	0.000674752	0.00722643
MGG_15745	G4MUC8	Uncharacterized protein	-1.17942	0.000172522	0.00239007
MGG_05599	G4MN54	Beta-glucosidase (EC 3.2.1.21)	-1.18029	4.05012e-07	1.60091e-05
MGG_13677	G4MMR8	Uncharacterized protein	-1.18094	2.64715e-06	7.55314e-05
MGG_02774	G5EHU1	Copper transporter	-1.18233	2.28051e-05	0.000455944
MGG_11371	G4MTB9	Uncharacterized protein	-1.18515	2.75524e-08	1.5828e-06
MGG_12521	G5EHP3	CFEM domain-containing protein	-1.1894	0.000241214	0.00319775
MGG_14348	G4NBW8	Uncharacterized protein	-1.19223	1.03481e-08	6.70445e-07
MGG_07005	G4MP97	CFEM domain-containing protein	-1.1966	0.000650927	0.00707341
MGG_09753	G4NA34	Uncharacterized protein	-1.19666	0.00187528	0.0162289
MGG_05638	G4MNK9	Uncharacterized protein	-1.19755	0.00108324	0.0106053
MGG_17345	G4NDN6	Uncharacterized protein	-1.19907	0.00227817	0.0189672
MGG_16195	G4MMK3	Uncharacterized protein	-1.19916	1.40052e-05	0.000301707
MGG_04603	G4MSV7	Uncharacterized protein	-1.20207	0.00413134	0.0296157
MGG_09503	G4N1R9	Uncharacterized protein	-1.20257	1.12935e-05	0.000256096
MGG_03842	G4NHH1	HUN domain-containing protein	-1.20328	1.92877e-06	5.91468e-05
MGG_03209	G4NAA7	Uncharacterized protein	-1.20578	0.00237478	0.019561
MGG_13793	G4MRR0	Nitrate/nitrite transporter	-1.21291	0.00114875	0.0110973
MGG_16853	G4N440	GMC_OxRdtase_N domain-containing protein	-1.21322	0.00417803	0.0298525
MGG_04034	G4NGT3	Formate dehydrogenase (FDH) (EC 1.17.1.9) (NAD-dependent formate dehydrogenase)	-1.21514	0.000944923	0.00945691
MGG_14715	G4NDY2	Uncharacterized protein	-1.21954	0.0035889	0.026637
MGG_17532	G4NEG2	Uncharacterized protein	-1.22585	0.000130337	0.00190036
MGG_01609	G4MTZ2	Uncharacterized protein	-1.22586	0.000150673	0.00213896
MGG_01009	G4NCV8	Uncharacterized protein	-1.23343	2.34326e-05	0.000465251
MGG_11809	G4MMK6	Uncharacterized protein	-1.23384	0.000365009	0.00448686
MGG_08521	G4N5S8	Uncharacterized protein	-1.23574	0.00394447	0.0286831
MGG_15133	G4N4Q4	Sulfate permease 2	-1.24004	0.000128566	0.00187771
MGG_08903	G4MVL6	FYVE-type domain-containing protein	-1.24435	0.000202745	0.00274263
MGG_03098	G4NKA9	Thiamine thiazole synthase (Thiazole biosynthetic enzyme) (EC 2.4.2.60)	-1.2465	0.00586996	0.0386413
MGG_07212	G4MU17	Uncharacterized protein	-1.26172	0.00254107	0.0205793
MGG_09404	G4NHX7	Carboxylic ester hydrolase (EC 3.1.1.-)	-1.2622	0.0014198	0.0130712
MGG_06289	A4R935	NADH-cytochrome b5 reductase 1 (EC 1.6.2.2) (Microsomal cytochrome b reductase)	-1.26698	1.71535e-06	5.33616e-05
MGG_12632	G4NJG5	Uncharacterized protein	-1.26788	8.69909e-06	0.000204251
MGG_11644	G4NDW1	Uncharacterized protein	-1.2682	0.00381191	0.0279313
MGG_11914	G4MRG0	KxDL domain-containing protein	-1.26874	3.46015e-06	9.52591e-05
MGG_04913	G4N340	CVNH domain-containing protein	-1.27265	1.65963e-05	0.000351377
MGG_16869	G4N4F1	Uncharacterized protein	-1.27268	0.000619833	0.0067953
MGG_17933	G5EHU4	CMP/dCMP-type deaminase domain-containing protein	-1.28139	0.000115643	0.0017181
MGG_15353	G4NAP7	Glyco_trans_2-like domain-containing protein	-1.28328	6.61702e-08	3.23971e-06
MGG_09007	G5EH83	PKS_ER domain-containing protein	-1.30065	1.34736e-06	4.41393e-05
MGG_15022	G5EI76	AltA1 domain-containing protein	-1.30206	0.000301044	0.00383175
MGG_03883	G4NHB9	GDP-Man:Man(3)GlcNAc(2)-PP-Dol alpha-1,2-mannosyltransferase (EC 2.4.1.131)	-1.30331	0.000107184	0.00161187
MGG_03208	G4NAB0	1,3-beta-glucanosyltransferase (EC 2.4.1.-)	-1.30464	4.30368e-09	3.22476e-07
MGG_08551	G4N5X0	Uncharacterized protein	-1.3072	0.00367933	0.0271445
MGG_03889	G4NHB3	Threonine synthase	-1.31654	8.97232e-06	0.000208395
MGG_00194	G4NDV7	Uncharacterized protein	-1.32277	9.1068e-05	0.00141393
MGG_11925	G4MR19	C2H2-type domain-containing protein	-1.32397	1.69436e-06	5.30921e-05
MGG_05215	G4N544	Cytochrome P450 71A23	-1.33188	4.31849e-05	0.000764116
MGG_09321	G4NI79	GH131_N domain-containing protein	-1.33225	1.70178e-10	1.83303e-08
MGG_04732	G4MQW5	Acidic mammalian chitinase	-1.33425	5.01464e-05	0.000866755
MGG_01679	G4MUT0	ThiJ/PfpI family protein	-1.33472	0.00017444	0.0024012
MGG_08305	G4MWW1	Uncharacterized protein	-1.34177	0.00184661	0.0160369
MGG_17073	G4N7M0	Uncharacterized protein	-1.34621	9.77236e-05	0.00149837
MGG_06169	G4N005	Uncharacterized protein	-1.3559	0.00117645	0.0112764
MGG_12750	G4NAA4	Uncharacterized protein	-1.357	0.00505163	0.0344655
MGG_03464	G4N896	Uncharacterized protein	-1.3617	2.59812e-07	1.0921e-05
MGG_04364	G4MZB3	DUF3074 domain-containing protein	-1.36647	8.60333e-09	5.65915e-07
MGG_14956	G4NI87	Uncharacterized protein	-1.37039	0.00136333	0.0127555
MGG_13269	G4N417	Uncharacterized protein	-1.37151	4.96283e-05	0.000860456
MGG_01952	G4NFZ9	Uncharacterized protein	-1.37405	0.000138249	0.00199881
MGG_05466	G4MLU2	Uncharacterized protein	-1.37814	0.0033128	0.0251418
MGG_15997	G4MMR4	Uncharacterized protein	-1.38106	8.5083e-08	4.02835e-06
MGG_00861	G4NDZ2	Oligopeptide transporter 6	-1.38946	0.00189829	0.0163336
MGG_08454	G4NA85	Elicitor	-1.39032	9.22376e-06	0.000213659
MGG_03629	G4N730	Uncharacterized protein	-1.39139	4.6581e-08	2.43266e-06
MGG_11605	G4ND14	Uncharacterized protein	-1.39913	0.000221712	0.00298048
MGG_13262	G4N419	FAD binding domain-containing protein	-1.40344	7.73362e-07	2.76517e-05
MGG_01922	G4NG16	Polysaccharide deacetylase	-1.40458	0.00497872	0.0341031
MGG_17276	G4NAG4	Uncharacterized protein	-1.41046	0.000847644	0.00870577
MGG_05344	G4MKI0	SnodProt1	-1.41411	6.07196e-05	0.00101203
MGG_08342	G4MWF5	Phosphorylcholine phosphatase	-1.41604	0.0001078	0.00161549
MGG_06958	G4MNH8	Hsp70-like protein	-1.41788	0.0025875	0.0208964
MGG_09728	G4NAG6	Lactose permease	-1.418	0.000602945	0.00666955
MGG_07968	G4N2V9	High-affinity nicotinic acid transporter	-1.42131	1.04276e-05	0.000237084
MGG_07961	G4N2V1	GFA domain-containing protein	-1.42284	5.01927e-05	0.000866755
MGG_03263	G4N9J6	Betaine aldehyde dehydrogenase	-1.42304	3.23084e-08	1.79614e-06
MGG_08501	G4NAP6	Uncharacterized protein	-1.42511	1.25744e-05	0.000277829
MGG_17658	G4NFF1	ANK_REP_REGION domain-containing protein	-1.42616	4.94053e-05	0.000860021
MGG_17153	G4N695	Chitin-binding type-1 domain-containing protein	-1.43733	6.73799e-05	0.00111656
MGG_02529	G5EHJ1	Uncharacterized protein	-1.45277	0.00195015	0.0167042
MGG_09271	G4MQA1	Uncharacterized protein	-1.45319	0.00246549	0.0201216
MGG_04155	G4NIQ2	Syntaxin-18_N domain-containing protein	-1.4532	0.000269666	0.00351544
MGG_06539	G4N6L4	Semialdhyde_dh domain-containing protein	-1.46133	0.00105972	0.0104583
MGG_02337	G4MQK2	Retinol dehydrogenase 8	-1.46278	3.2996e-06	9.17181e-05
MGG_05785	G4N0X0	Levanase	-1.46411	3.70796e-05	0.000676938
MGG_07631	G4N2Z0	Fungal cellulose binding domain-containing protein	-1.46437	0.000138667	0.0020015
MGG_07625	G4N2Y2	Uncharacterized protein	-1.46595	9.15455e-05	0.00141879
MGG_01261	G4MY35	Trehalase (EC 3.2.1.28) (Alpha-trehalose glucohydrolase)	-1.46981	2.43757e-06	7.09614e-05
MGG_04736	G4MQW1	F420_oxidored domain-containing protein	-1.47002	9.04026e-05	0.00140614
MGG_10533	G4MKE9	Agmatinase 1	-1.47066	6.71893e-07	2.48134e-05
MGG_07457	G4N169	Uncharacterized protein	-1.47233	2.52598e-06	7.27971e-05
MGG_05132	G4N4N9	PKS_ER domain-containing protein	-1.47953	0.000112127	0.00167452
MGG_15950	G4MWU3	Uncharacterized protein	-1.48244	0.000725426	0.00766069
MGG_06459	G4N778	Hsp98-like protein	-1.48298	0.00342004	0.0257609
MGG_03348	G4N8Z1	Phosphate transporter	-1.48747	0.00481039	0.0331986
MGG_17666	G4NFB1	Uncharacterized protein	-1.49026	0.00132864	0.0125098
MGG_13765	G4MQU4	Uncharacterized protein	-1.49197	2.56903e-05	0.000503121
MGG_04181	G4NF94	Uncharacterized protein	-1.49614	2.39088e-06	6.98381e-05
MGG_05608	G4MN65	Uncharacterized protein	-1.50024	2.19779e-06	6.55306e-05
MGG_16374	G4MM59	NAD(P)-bd_dom domain-containing protein	-1.50092	1.63698e-10	1.78555e-08
MGG_05028	G4N3V5	Uncharacterized protein	-1.51261	0.00713953	0.0449637
MGG_07419	G4N0R4	Tyrosinase_Cu-bd domain-containing protein	-1.51406	6.73427e-06	0.00016712
MGG_09729	G4NAG5	Uncharacterized protein	-1.51927	0.000830512	0.00858096
MGG_09667	G5EHV9	Uncharacterized protein	-1.52218	0.000166151	0.00232208
MGG_10215	A0A151V4P8	Uncharacterized protein	-1.53681	0.0022268	0.0186295
MGG_02805	G5EHC8	Uncharacterized protein	-1.5441	0.000412055	0.00495905
MGG_13993	G4N5W9	GH131_N domain-containing protein	-1.55208	0.00170743	0.0151367
MGG_17553	G4NF35	CCHC-type domain-containing protein	-1.56331	0.0053903	0.0362593
MGG_00329	G4NCY3	Zn(2)-C6 fungal-type domain-containing protein	-1.56793	1.76644e-09	1.47978e-07
MGG_04437	G4MSB3	Heat shock protein 78	-1.58465	3.72775e-05	0.000679113
MGG_04726	G4MQX0	Isochorismatase family protein	-1.59014	1.80817e-06	5.56465e-05
MGG_12551	G4NLB6	Uncharacterized protein	-1.59261	0.000911752	0.00917823
MGG_07842	G4N1K2	Uncharacterized protein	-1.59336	0.000602162	0.00666945
MGG_06171	G4N007	Uncharacterized protein	-1.59973	9.76968e-05	0.00149837
MGG_02275	G4MQ38	Endoprotease	-1.60006	3.73027e-08	1.99651e-06
MGG_07643	G4N303	Uncharacterized protein	-1.60084	0.0022268	0.0186295
MGG_09250	G4MQ72	Gamma-butyrobetaine dioxygenase	-1.60824	2.62582e-05	0.00051076
MGG_04569	G4MST7	NADPH dehydrogenase	-1.61656	0.00166864	0.0148693
MGG_00220	G4NDL7	NADP-dependent alcohol dehydrogenase 6	-1.6223	0.000136025	0.00197661
MGG_03593	G4N7D9	Uncharacterized protein	-1.62819	4.18711e-06	0.000114088
MGG_13772	G4MR86	Uncharacterized protein	-1.63684	7.42068e-06	0.000181144
MGG_03115	G4N5Z5	BTB domain-containing protein	-1.65037	6.53404e-06	0.000163674
MGG_05988	G4N4L0	Lipid phosphate phosphatase 2	-1.65041	0.00031958	0.00402248
MGG_14657	G4NEA9	O-methyltransferase NEC2 (EC 2.1.1.-) (Nectriapyrone biosynthesis cluster protein 2)	-1.66266	7.57517e-05	0.00121653
MGG_02368	G4MQZ0	Galactose oxidase	-1.66762	1.23652e-06	4.11393e-05
MGG_16375	G4MM60	Aldehyde reductase	-1.6818	4.19036e-09	3.16739e-07
MGG_17507	G4NDV2	Uncharacterized protein	-1.68434	0.000908933	0.00916485
MGG_10252	Q2KEM0	Uncharacterized protein	-1.70141	0.000115084	0.00171275
MGG_11335	G4MUP1	Uncharacterized protein	-1.71378	5.48714e-09	3.94023e-07
MGG_07639	G4N300	Amino acid transporter	-1.71555	0.000222574	0.00298742
MGG_00715	G4NEY0	Glucose-repressible protein	-1.74123	1.22849e-13	3.6503e-11
MGG_00272	G4NDA4	Uncharacterized protein	-1.74404	8.34202e-06	0.000198025
MGG_13946	G4NA87	Uncharacterized protein	-1.74436	0.00210647	0.0177434
MGG_11697	G4NF27	Carbamoylphosphate synthase large subunit	-1.74703	3.83327e-11	5.16114e-09
MGG_05800	G4N0H3	Uncharacterized protein	-1.76291	0.000437292	0.0052179
MGG_14897	G4NFB5	Polyketide synthase	-1.78429	0.0080665	0.0490536
MGG_03358	G4N8Y0	Uncharacterized protein	-1.78445	0.00469711	0.0325852
MGG_08026	G4MXN6	Uncharacterized protein	-1.78678	1.89029e-09	1.53666e-07
MGG_09307	G4MQQ8	Hexose transporter	-1.78731	1.44616e-06	4.66726e-05
MGG_03823	G4NHJ3	NADH oxidase	-1.78928	2.36898e-06	6.94338e-05
MGG_09875	G4NID2	CAS1 domain-containing protein 1	-1.83756	0.00112272	0.0109316
MGG_08523	G4N5T0	Laccase-1	-1.845	0.00406976	0.0292975
MGG_05798	G4N0H2	Cutinase (EC 3.1.1.74)	-1.84691	0.00593253	0.0389639
MGG_04737	G4MQW0	Uncharacterized protein	-1.84845	0.00177128	0.0155587
MGG_12548	G4NL35	Uncharacterized protein	-1.85704	3.92195e-11	5.1993e-09
MGG_09839	G4NIH6	Uncharacterized protein	-1.86427	8.66269e-07	3.0344e-05
MGG_00703	G4NEZ3	MAS3 protein	-1.86608	4.85009e-09	3.51204e-07
MGG_02615	G4NJM1	Uncharacterized protein	-1.87703	0.000329234	0.00409972
MGG_16714	G4N415	Uncharacterized protein	-1.90357	0.000268767	0.00350904
MGG_01370	G4MZ32	Vacuolar protein sorting-associated protein 70	-1.90507	7.85563e-07	2.77426e-05
MGG_14299	G4MQD2	Uncharacterized protein	-1.9253	0.00322842	0.0246406
MGG_04248	G4NFH0	Uncharacterized protein	-1.93842	0.00192011	0.0164961
MGG_10456	G4MY25	Uncharacterized protein	-1.95316	5.72756e-07	2.16467e-05
MGG_02027	G4MMT5	Uncharacterized protein	-1.95963	7.32581e-07	2.66357e-05
MGG_01906	G4NG29	Nicotianamine synthase 3	-1.96868	0.00661839	0.0423705
MGG_03329	G4N963	Small heat shock protein	-1.97907	0.00288089	0.0226295
MGG_07630	G4N2Y9	Uncharacterized protein	-2.02775	1.71927e-07	7.52027e-06
MGG_04036	G4NGT0	Methyltransferase domain-containing protein	-2.03602	0.000610651	0.00673749
MGG_03685	G4N6R0	Uncharacterized protein	-2.04501	1.16967e-05	0.000262475
MGG_05719	G4MPG5	Heat shock protein 30	-2.04564	0.00664693	0.0425216
MGG_09727	G4NAG8	FAD binding domain-containing protein	-2.04607	0.00589486	0.038746
MGG_14052	G4NL88	Uncharacterized protein	-2.05268	0.000308228	0.00390589
MGG_08535	G4N5U9	MARVEL domain-containing protein	-2.05471	5.63615e-05	0.000946719
MGG_00771	G4NEL0	5-oxoprolinase	-2.05889	7.83771e-07	2.77426e-05
MGG_09015	G5EH87	Uncharacterized protein	-2.06678	2.36092e-06	6.94335e-05
MGG_14157	G4NIL4	Uncharacterized protein	-2.09739	1.24827e-07	5.66125e-06
MGG_12569	G4NLP5	Uncharacterized protein	-2.13342	1.49157e-06	4.778e-05
MGG_02309	G4MQH4	Carboxypeptidase S1	-2.15245	5.87117e-06	0.0001511
MGG_08260	G4MXC0	Uncharacterized protein	-2.18073	3.89807e-05	0.000705666
MGG_08941	G4MW15	CVNH domain-containing protein	-2.19123	1.98477e-08	1.20442e-06
MGG_03036	G4NKS9	NmrA domain-containing protein	-2.21259	1.82543e-10	1.94194e-08
MGG_00270	G4NDA7	Zinc-containing alcohol dehydrogenase	-2.24306	1.45044e-10	1.62317e-08
MGG_07850	G4N1W7	AB hydrolase-1 domain-containing protein	-2.26155	8.88918e-06	0.000207022
MGG_09726	G4NAG9	Arabinogalactan endo-beta-1,4-galactanase (EC 3.2.1.89)	-2.28008	0.00262453	0.0211163
MGG_09601	G5EH41	Alpha-xylosidase	-2.3299	2.59117e-05	0.000505161
MGG_04099	G4NGK8	Allantoate permease	-2.42218	3.118e-12	5.71655e-10
MGG_02531	G5EHB5	Minor extracellular protease vpr	-2.45905	8.77057e-07	3.05976e-05
MGG_10532	G4MKE7	Necrosis and ethylene inducing peptide	-2.48227	2.07513e-06	6.34092e-05
MGG_03212	G4NAA3	Uncharacterized protein	-2.48728	0.000476772	0.00557442
MGG_08498	G4NAP3	Uncharacterized protein	-2.57519	0.00151031	0.0137572
MGG_12523	G4NKJ7	Adhesin protein Mad1	-2.7045	1.15348e-06	3.85252e-05
MGG_07851	G4N1W8	Uncharacterized protein	-2.70833	2.58254e-06	7.39329e-05
MGG_02329	G4MQJ3	Isotrichodermin C-15 hydroxylase	-2.80899	4.41464e-07	1.72383e-05
MGG_01941	G4NG04	FAD binding domain-containing protein	-2.89162	2.20628e-11	3.16859e-09
MGG_05406	G4MLC5	Uncharacterized protein	-2.90296	1.71926e-07	7.52027e-06
